# Supplementary material for: Discovery of Avian Paramyxoviruses APMV-1 and APMV-6 in Shorebirds and Waterfowl in Southern Ukraine
Source: Viruses. 2023 Mar 8;15(3):699. doi: 10.3390/v15030699 (PMC10058161; doi:10.3390/v15030699)
Supplement: Supplementary file 1 [file viruses-15-00699-s001.zip]

Archive with 3 entries (3 files):
- TableS5_APMV_TilingPrimers.xlsx
- TableS6_APMV_ReferenceSequences.fasta
- viruses-1796880-supplementary.pdf
