# Supplementary material for: Discovery of Avian Paramyxoviruses APMV-1 and APMV-6 in Shorebirds and Waterfowl in Southern Ukraine
Source: Viruses. 2023 Mar 8;15(3):699. doi: 10.3390/v15030699 (PMC10058161; doi:10.3390/v15030699)
Supplement: Supplementary file 1 [file viruses-15-00699-s001.zip › TableS6_APMV_ReferenceSequences.fasta]

>AF077761.1|APMV1|VaccineStrain|1999
ACCAAACAGAGAATCCGTGAGTTACGATAAAAGGCGAAGGAGCAATTGAAGTCGCACGGGTAGAAGGTGT
GAATCTCGAGTGCGAGCCCGAAGCACAAACTCGAGAAAGCCTTCTGCCAACATGTCTTCCGTATTTGATG
AGTACGAACAGCTCCTCGCGGCTCAGACTCGCCCCAATGGAGCTCATGGAGGGGGAGAAAAAGGGAGTAC
CTTAAAAGTAGACGTCCCGGTATTCACTCTTAACAGTGATGACCCAGAAGATAGATGGAGCTTTGTGGTA
TTCTGCCTCCGGATTGCTGTTAGCGAAGATGCCAACAAACCACTCAGGCAAGGTGCTCTCATATCTCTTT
TATGCTCCCACTCACAGGTAATGAGGAACCATGTTGCCATTGCAGGGAAACAGAATGAAGCCACATTGGC
CGTGCTTGAGATTGATGGCTTTGCCAACGGCACGCCCCAGTTCAACAATAGGAGTGGAGTGTCTGAAGAG
AGAGCACAGAGATTTGCGATGATAGCAGGATCTCTCCCTCGGGCATGCAGCAACGGAACCCCGTTCGTCA
CAGCCGGGGCAGAAGATGATGCACCAGAAGACATCACCGATACCCTGGAGAGGATCCTCTCTATCCAGGC
TCAAGTATGGGTCACAGTAGCAAAAGCCATGACTGCGTATGAGACTGCAGATGAGTCGGAAACAAGGCGA
ATCAATAAGTATATGCAGCAAGGCAGGGTCCAAAAGAAATACATCCTCTACCCCGTATGCAGGAGCACAA
TCCAACTCACGATCAGACAGTCTCTTGCAGTCCGCATCTTTTTGGTTAGCGAGCTCAAGAGAGGCCGCAA
CACGGCAGGTGGTACCTCTACTTATTATAACCTGGTAGGGGACGTAGACTCATACATCAGGAATACCGGG
CTTACTGCATTCTTCTTGACACTCAAGTACGGAATCAACACCAAGACATCAGCCCTTGCACTTAGTAGCC
TCTCAGGCGACATCCAGAAGATGAAGCAGCTCATGCGTTTGTATCGGATGAAAGGAGATAATGCGCCGTA
CATGACATTACTTGGTGATAGTGACCAGATGAGCTTTGCGCCTGCCGAGTATGCACAACTTTACTCCTTT
GCCATGGGTATGGCATCAGTCCTAGATAAAGGTACTGGGAAATACCAATTTGCCAGGGACTTTATGAGCA
CATCATTCTGGAGACTTGGAGTAGAGTACGCTCAGGCTCAGGGAAGTAGCATTAACGAGGATATGGCTGC
CGAGCTAAAGCTAACCCCAGCAGCAATGAAGGGCCTGGCAGCTGCTGCCCAACGGGTCTCCGACGATACC
AGCAGCATATACATGCCTACTCAACAAGTCGGAGTCCTCACTGGGCTTAGCGAGGGGGGGTCCCAAGCTC
TACAAGGCGGATCGAATAGATCGCAAGGGCAACCAGAAGCCGGGGATGGGGAGACCCAATTCCTGGATCT
GATGAGAGCGGTAGCAAATAGCATGAGGGAGGCGCCAAACTCTGCACAGGGCACTCCCCAATCGGGGCCT
CCCCCAACTCCTGGGCCATCCCAAGATAACGACACCGACTGGGGGTATTGATGGACAAAACCCAGCCTGC
TTCCACAAAAACATCCCAATGCCCTCACCCGTAGTCGACCCCTCGATTTGCGGCTCTATATGACCACACC
CTCAAACAAACATCCCCCTCTTTCCTCCCTCCCCCTGCTGTACAACTCCGCACGCCCTAGATACCACAGG
CACAATGCGGCTCACTAACAATCAAAACAGAGCCGAGGGAATTAGAAAAAAGTACGGGTAGAAGAGGGAT
ATTCAGAGATCAGGGCAAGTCTCCCGAGTCTCTGCTCTCTCCTCTACCTGATAGACCAGGACAAACATGG
CCACCTTTACAGATGCAGAGATCGACGAGCTATTTGAGACAAGTGGAACTGTCATTGACAACATAATTAC
AGCCCAGGGTAAACCAGCAGAGACTGTTGGAAGGAGTGCAATCCCACAAGGCAAGACCAAGGTGCTGAGC
GCAGCATGGGAGAAGCATGGGAGCATCCAGCCACCGGCCAGTCAAGACAACCCCGATCGACAGGACAGAT
CTGACAAACAACCATCCACACCCGAGCAAACGACCCCGCATGACAGCCCGCCGGCCACATCCGCCGACCA
GCCCCCCACCCAGGCCACAGACGAAGCCGTCGACACACAGTTCAGGACCGGAGCAAGCAACTCTCTGCTG
TTGATGCTTGACAAGCTCAGCAATAAATCGTCCAATGCTAAAAAGGGCCCATGGTCGAGCCCCCAAGAGG
GGAATCACCAACGTCCGACTCAACAGCAGGGGAGTCAACCCAGTCGCGGAAACAGTCAGGAAAGACCGCA
GAACCAAGTCAAGGCCGCCCCTGGAAACCAGGGCACAGACGTGAACACAGCATATCATGGACAATGGGAG
GAGTCACAACTATCAGCTGGTGCAACCCCTCATGCTCTCCGATCAAGGCAGAGCCAAGACAATACCCTTG
TATCTGCGGATCATGTCCAGCCACCTGTAGACTTTGTGCAAGCGATGATGTCTATGATGGAGGCGATATC
ACAGAGAGTAAGTAAGGTTGACTATCAGCTAGATCTTGTCTTGAAACAGACATCCTCCATCCCTATGATG
CGGTCCGAAATCCAACAGCTGAAAACATCTGTTGCAGTCATGGAAGCCAACTTGGGAATGATGAAGATTC
TGGATCCCGGTTGTGCCAACATTTCATCTCTGAGTGATCTACGGGCAGTTGCCCGATCTCACCCGGTTTT
AGTTTCAGGCCCTGGAGACCCCTCTCCCTATGTGACACAAGGAGGCGAAATGGCACTTAATAAACTTTCG
CAACCAGTGCCACATCCATCTGAATTGATTAAACCCGCCACTGCATGCGGGCCTGATATAGGAGTGGAAA
AGGACACTGTCCGTGCATTGATCATGTCACGCCCAATGCACCCGAGTTCTTCAGCCAAGCTCCTAAGCAA
GTTAGATGCAGCCGGGTCGATCGAGGAAATCAGGAAAATCAAGCGCCTTGCTCTAAATGGCTAATTACTA
CTGCCACACGTAGCGGGTCCCTGTCCACTCGGCATCACACGGAATCTGCACCGAGTTCCCCCCCGCAGAC
CCAAGGTCCAACTCTCCAAGCGGCAATCCTCTCTCGCTTCCTCAGCCCCACTGAATGGTCGCGTAACCGT
AATTAATCTAGCTACATTTAAGATTAAGAAAAAATACGGGTAGAATTGGAGTGCCCCAATTGTGCCAAGA
TGGACTCATCTAGGACAATTGGGCTGTACTTTGATTCTGCCCATTCTTCTAGCAACCTGTTAGCATTTCC
GATCGTCCTACAAGGCACAGGAGATGGGAAGAAGCAAATCGCCCCGCAATATAGGATCCAGCGCCTTGAC
TTGTGGACTGATAGTAAGGAGGACTCAGTATTCATCACCACCTATGGATTCATCTTTCAAGTTGGGAATG
AAGAAGCCACTGTCGGCATGATCGATGATAAACCCAAGCGCGAGTTACTTTCCGCTGCGATGCTCTGCCT
AGGAAGCGTCCCAAATACCGGAGACCTTATTGAGCTGGCAAGGGCCTGTCTCACTATGATAGTCACATGC
AAGAAGAGTGCAACTAATACTGAGAGAATGGTTTTCTCAGTAGTGCAGGCACCCCAAGTGCTGCAAAGCT
GTAGGGTTGTGGCAAACAAATACTCATCAGTGAATGCAGTCAAGCACGTGAAAGCGCCAGAGAAGATTCC
CGGGAGTGGAACCCTAGAATACAAGGTGAACTTTGTCTCCTTGACTGTGGTACCGAAGAAGGATGTCTAC
AAGATCCCAGCTGCAGTATTGAAGGTTTCTGGCTCGAGTCTGTACAATCTTGCGCTCAATGTCACTATTA
ATGTGGAGGTAGACCCGAGGAGTCCTTTGGTTAAATCTTTGTCTAAGTCTGACAGCGGATACTATGCTAA
CCTCTTCTTGCATATTGGACTTATGACCACCGTAGATAGGAAGGGGAAGAAAGTGACATTTGACAAGCTG
GAAAAGAAAATAAGGAGCCTTGATCTATCTGTCGGGCTCAGTGATGTGCTCGGGCCTTCCGTGTTGGTAA
AAGCAAGAGGTGCACGGACTAAGCTTTTGGCACCTTTCTTCTCTAGCAGTGGGACAGCCTGCTATCCCAT
AGCAAATGCTTCTCCTCAGGTGGCCAAGATACTCTGGAGTCAAACCGCGTGCCTGCGGAGCGTTAAAATC
ATTATCCAAGCAGGTACCCAACGCGCTGTCGCAGTGACCGCCGACCACGAGGTTACCTCTACTAAGCTGG
AGAAGGGGCACACCCTTGCCAAATACAATCCTTTTAAGAAATAAGCTGCGTCTCTGAGATTGCGCTCCGC
CCACTCACCCAGATCATCATGACACAAAAAACTAATCTGTCTTGATTATTTACAGTTAGTTTACCTGTCT
ATCAAGTTAGAAAAAACACGGGTAGAAGATTCTGGATCCCGGTTGGCGCCCTCCAGGTGCAAGATGGGCT
CCAGACCTTCTACCAAGAACCCAGCACCTATGATGCTGACTATCCGGGTTGCGCTGGTACTGAGTTGCAT
CTGTCCGGCAAACTCCATTGATGGCAGGCCTCTTGCAGCTGCAGGAATTGTGGTTACAGGAGACAAAGCC
GTCAACATATACACCTCATCCCAGACAGGATCAATCATAGTTAAGCTCCTCCCGAATCTGCCCAAGGATA
AGGAGGCATGTGCGAAAGCCCCCTTGGATGCATACAACAGGACATTGACCACTTTGCTCACCCCCCTTGG
TGACTCTATCCGTAGGATACAAGAGTCTGTGACTACATCTGGAGGGGGGAGACAGGGGCGCCTTATAGGC
GCCATTATTGGCGGTGTGGCTCTTGGGGTTGCAACTGCCGCACAAATAACAGCGGCCGCAGCTCTGATAC
AAGCCAAACAAAATGCTGCCAACATCCTCCGACTTAAAGAGAGCATTGCCGCAACCAATGAGGCTGTGCA
TGAGGTCACTGACGGATTATCGCAACTAGCAGTGGCAGTTGGGAAGATGCAGCAGTTTGTTAATGACCAA
TTTAATAAAACAGCTCAGGAATTAGACTGCATCAAAATTGCACAGCAAGTTGGTGTAGAGCTCAACCTGT
ACCTAACCGAATTGACTACAGTATTCGGACCACAAATCACTTCACCTGCTTTAAACAAGCTGACTATTCA
GGCACTTTACAATCTAGCTGGTGGAAATATGGATTACTTATTGACTAAGTTAGGTGTAGGGAACAATCAA
CTCAGCTCATTAATCGGTAGCGGCTTAATCACCGGTAACCCTATTCTATACGACTCACAGACTCAACTCT
TGGGTATACAGGTAACTCTACCTTCAGTCGGGAACCTAAATAATATGCGTGCCACCTACTTGGAAACCTT
ATCCGTAAGCACAACCAGGGGATTTGCCTCGGCACTTGTCCCCAAAGTGGTGACACAGGTCGGTTCTGTG
ATAGAAGAACTTGACACCTCATACTGTATAGAAACTGACTTAGATTTATATTGTACAAGAATAGTAACGT
TCCCTATGTCCCCTGGTATTTATTCCTGCTTGAGCGGCAATACGTCGGCCTGTATGTACTCAAAGACCGA
AGGCGCACTTACTACACCATACATGACTATCAAAGGTTCAGTCATCGCCAACTGCAAGATGACAACATGT
AGATGTGTAAACCCCCCGGGTATCATATCGCAAAACTATGGAGAAGCCGTGTCTCTAATAGATAAACAAT
CATGCAATGTTTTATCCTTAGGCGGGATAACTTTAAGGCTCAGTGGGGAATTCGATGTAACTTATCAGAA
GAATATCTCAATACAAGATTCTCAAGTAATAATAACAGGCAATCTTGATATCTCAACTGAGCTTGGGAAT
GTCAACAACTCGATCAGTAATGCTTTGAATAAGTTAGAGGAAAGCAACAGAAAACTAGACAAAGTCAATG
TCAAACTGACTAGCACATCTGCTCTCATTACCTATATCGTTTTGACTATCATATCTCTTGTTTTTGGTAT
ACTTAGCCTGATTCTAGCATGCTACCTAATGTACAAGCAAAAGGCGCAACAAAAGACCTTATTATGGCTT
GGGAATAATACTCTAGATCAGATGAGAGCCACTACAAAAATGTGAACACAGATGAGGAACGAAGGTTTCC
CTAATAGTAATTTGTGTGAAAGTTCTGGTAGTCTGTCAGTTCAGAGAGTTAAGAAAAAACTACCGGTTGT
AGATGACCAAAGGACGATATACGGGTAGAACGGTAAGAGAGGCCGCCCCTCAATTGCGAGCCAGGCTTCA
CAACCTCCGTTCTACCGCTTCACCGACAACAGTCCTCAATCATGGACCGCGCCGTTAGCCAAGTTGCGTT
AGAGAATGATGAAAGAGAGGCAAAAAATACATGGCGCTTGATATTCCGGATTGCAATCTTATTCTTAACA
GTAGTGACCTTGGCTATATCTGTAGCCTCCCTTTTATATAGCATGGGGGCTAGCACACCTAGCGATCTTG
TAGGCATACCGACTAGGATTTCCAGGGCAGAAGAAAAGATTACATCTACACTTGGTTCCAATCAAGATGT
AGTAGATAGGATATATAAGCAAGTGGCCCTTGAGTCTCCGTTGGCATTGTTAAATACTGAGACCACAATT
ATGAACGCAATAACATCTCTCTCTTATCAGATTAATGGAGCTGCAAACAACAGTGGGTGGGGGGCACCTA
TCCATGACCCAGATTATATAGGGGGGATAGGCAAAGAACTCATTGTAGATGATGCTAGTGATGTCACATC
ATTCTATCCCTCTGCATTTCAAGAACATCTGAATTTTATCCCGGCGCCTACTACAGGATCAGGTTGCACT
CGAATACCCTCATTTGACATGAGTGCTACCCATTACTGCTACACCCATAATGTAATATTGTCTGGATGCA
GAGATCACTCACATTCATATCAGTATTTAGCACTTGGTGTGCTCCGGACATCTGCAACAGGGAGGGTATT
CTTTTCTACTCTGCGTTCCATCAACCTGGACGACACCCAAAATCGGAAGTCTTGCAGTGTGAGTGCAACT
CCCCTGGGTTGTGATATGCTGTGCTCGAAAGTCACGGAGACAGAGGAAGAAGATTATAACTCAGCTGTCC
CTACGCGGATGGTACATGGGAGGTTAGGGTTCGACGGCCAGTACCACGAAAAGGACCTAGATGTCACAAC
ATTATTCGGGGACTGGGTGGCCAACTACCCAGGAGTAGGGGGTGGATCTTTTATTGACAGCCGCGTATGG
TTCTCAGTCTACGGAGGGTTAAAACCCAATTCACCCAGTGACACTGTACAGGAAGGGAAATATGTGATAT
ACAAGCGATACAATGACACATGCCCAGATGAGCAAGACTACCAGATTCGAATGGCCAAGTCTTCGTATAA
GCCTGGACGGTTTGGTGGGAAACGCATACAGCAGGCTATCTTATCTATCAAGGTGTCAACATCCTTAGGC
GAAGACCCGGTACTGACTGTACCGCCCAACACAGTCACACTCATGGGGGCCGAAGGCAGAATTCTCACAG
TAGGGACATCTCATTTCTTGTATCAACGAGGGTCATCATACTTCTCTCCCGCGTTATTATATCCTATGAC
AGTCAGCAACAAAACAGCCACTCTTCATAGTCCTTATACATTCAATGCCTTCACTCGGCCAGGTAGTATC
CCTTGCCAGGCTTCAGCAAGATGCCCCAACTCGTGTGTTACTGGAGTCTATACAGATCCATATCCCCTAA
TCTTCTATAGAAACCACACCTTGCGAGGGGTATTCGGGACAATGCTTGATGGTGTACAAGCAAGACTTAA
CCCTGCGTCTGCAGTATTCGATAGCACATCCCGCAGTCGCATTACTCGAGTGAGTTCAAGCAGTACCAAA
GCAGCATACACAACATCAACTTGTTTTAAAGTGGTCAAGACTAATAAGACCTATTGTCTCAGCATTGCTG
AAATATCTAATACTCTCTTCGGAGAATTCAGAATCGTCCCGTTACTAGTTGAGATCCTCAAAGATGACGG
GGTTAGAGAAGCCAGGTCTGGCTAGTTGAGTCAATTATAAAGGAGTTGGAAAGATGGCATTGTATCACCT
ATCTTCTGCGACATCAAGAATCAAACCGAATGCCGGCGCGTGCTCGAATTCCATGTTGCCAGTTGACCAC
AATCAGCCAGTGCTCATGCGATCAGATTAAGCCTTGTCATTAATCTCTTGATTAAGAAAAAATGTAAGTG
GCAATGAGATACAAGGCAAAACAGCTCATGGTAAATAATACGGGTAGGACATGGCGAGCTCCGGTCCTGA
AAGGGCAGAGCATCAGATTATCCTACCAGAGCCACACCTGTCTTCACCATTGGTCAAGCACAAACTACTC
TATTACTGGAAATTAACTGGGCTACCGCTTCCTGATGAATGTGACTTCGACCACCTCATTCTCAGCCGAC
AATGGAAAAAAATACTTGAATCGGCCTCTCCTGATACTGAGAGAATGATAAAACTCGGAAGGGCAGTACA
CCAAACTCTTAACCACAATTCCAGAATAACCGGAGTGCTCCACCCCAGGTGTTTAGAACAACTGGCTAAT
ATTGAGGTCCCAGATTCAACCAACAAATTTCGGAAGATTGAGAAGAAGATCCAAATTCACAACACGAGAT
ATGGAGAACTGTTCACAAGGCTGTGTACGCATATAGAGAAGAAACTGCTGGGGTCATCTTGGTCTAACAA
TGTCCCCCGGTCAGAGGAGTTCAGCAGCATTCGTACGGATCCGGCATTCTGGTTTCACTCAAAATGGTCC
ACAGCCAAGTTTGCATGGCTCCATATAAAACAGATCCAGAGGCATCTGATGGTGGCAGCTAAGACAAGGT
CTGCGGCCAACAAATTGGTGATGCTAACCCATAAGGTAGGCCAAGTCTTTGTCACTCCTGAACTTGTCGT
TGTGACGCATACGAATGAGAACAAGTTCACATGTCTTACCCAGGAACTTGTATTGATGTATGCAGATATG
ATGGAGGGCAGAGATATGGTCAACATAATATCAACCACGGCGGTGCATCTCAGAAGCTTATCAGAGAAAA
TTGATGACATTTTGCGGTTAATAGACGCTCTGGCAAAAGACTTGGGTAATCAAGTCTACGATGTTGTATC
ACTAATGGAGGGATTTGCATACGGAGCTGTCCAGCTACTCGAGCCGTCAGGTACATTTGCAGGAGATTTC
TTCGCATTCAACCTGCAGGAGCTTAAAGACATTCTAATTGGCCTCCTCCCCAATGATATAGCAGAATCCG
TGACTCATGCAATCGCTACTGTATTCTCTGGTTTAGAACAGAATCAAGCAGCTGAGATGTTGTGTCTGTT
GCGTCTGTGGGGTCACCCACTGCTTGAGTCCCGTATTGCAGCAAAGGCAGTCAGGAGCCAAATGTGCGCA
CCGAAAATGGTAGACTTTGATATGATCCTTCAGGTACTGTCTTTCTTCAAGGGAACAATCATCAACGGGT
ACAGAAAGAAGAATGCAGGTGTGTGGCCGCGAGTCAAAGTGGATACAATATATGGGAAGGTCATTGGGCA
ACTACATGCAGATTCAGCAGAGATTTCACACGATATCATGTTGAGAGAGTATAAGAGTTTATCTGCACTT
GAATTTGAGCCATGTATAGAATATGACCCTGTCACCAACCTGAGCATGTTCCTAAAAGACAAGGCAATCG
CACACCCCAACGATAATTGGCTTGCCTCGTTTAGGCGGAACCTTCTCTCCGAAGACCAGAAGAAACATGT
AAAAGAAGCAACTTCGACTAATCGCCTCTTGATAGAGTTTTTAGAGTCAAATGATTTTGATCCATATAAA
GAGATGGAATATCTGACGACCCTTGAGTACCTTAGAGATGACAATGTGGCAGTATCATACTCGCTCAAGG
AGAAGGAAGTGAAAGTTAATGGACGGATCTTCGCTAAGCTGACAAAGAAGTTAAGGAACTGTCAGGTGAT
GGCGGAAGGGATCCTAGCCGATCAGATTGCACCTTTCTTTCAGGGAAATGGAGTCATTCAGGATAGCATA
TCCTTGACCAAGAGTATGCTAGCGATGAGTCAACTGTCTTTTAACAGCAATAAGAAACGTATCACTGACT
GTAAAGAAAGAGTATCTTCAAACCGCAATCATGATCCGAAAAGCAAGAACCGTCGGAGAGTTGCAACCTT
CATAACAACTGACCTGCAAAAGTACTGTCTTAATTGGAGATATCAGACAATCAAATTGTTCGCTCATGCC
ATCAATCAGTTGATGGGCCTACCTCACTTCTTCGAATGGATTCACCTAAGACTGATGGACACTACGATGT
TCGTAGGAGACCCTTTCAATCCTCCAAGTGACCCTACTGACTGTGACCTCTCAAGAGTCCCTAATGATGA
CATATATATTGTCAGTGCCAGAGGGGGTATCGAAGGATTATGCCAGAAGCTATGGACAATGATCTCAATT
GCTGCAATCCAACTTGCTGCAGCTAGATCGCATTGTCGTGTTGCCTGTATGGTACAGGGTGATAATCAAG
TAATAGCAGTAACGAGAGAGGTAAGATCAGACGACTCTCCGGAGATGGTGTTGACACAGTTGCATCAAGC
CAGTGATAATTTCTTCAAGGAATTAATTCATGTCAATCATTTGATTGGCCATAATTTGAAGGATCGTGAA
ACCATCAGGTCAGACACATTCTTCATATACAGCAAACGAATCTTCAAAGATGGAGCAATCCTCAGTCAAG
TCCTCAAAAATTCATCTAAATTAGTGCTAGTGTCAGGTGATCTCAGTGAAAACACCGTAATGTCCTGTGC
CAACATTGCCTCTACTGTAGCACGGCTATGCGAGAACGGGCTTCCCAAAGACTTCTGTTACTATTTAAAC
TATATAATGAGTTGTGTGCAGACATACTTTGACTCTGAGTTCTCCATCACCAACAATTCGCACCCCGATC
TTAATCAGTCGTGGATTGAGGACATCTCTTTTGTGCACTCATATGTTCTGACTCCTGCCCAATTAGGGGG
ACTGAGTAACCTTCAATACTCAAGGCTCTACACTAGAAATATCGGTGACCCGGGGACTACTGCTTTTGCA
GAGATCAAGCGACTAGAAGCAGTGGGATTACTGAGTCCTAACATTATGACTAATATCTTAACTAGGCCGC
CTGGGAATGGAGATTGGGCCAGTCTGTGCAACGACCCATACTCTTTCAATTTTGAGACTGTTGCAAGCCC
AAATATTGTTCTTAAGAAACATACGCAAAGAGTCCTATTTGAAACTTGTTCAAATCCCTTATTGTCTGGA
GTGCACACAGAGGATAATGAGGCAGAAGAGAAGGCATTGGCTGAATTCTTGCTTAATCAAGAGGTGATTC
ATCCCCGCGTTGCGCATGCCATCATGGAGGCAAGCTCTGTAGGTAGGAGAAAGCAAATTCAAGGGCTTGT
TGACACAACAAACACCGTAATTAAGATTGCGCTTACTAGGAGGCCATTAGGCATCAAGAGGCTGATGCGG
ATAGTCAATTATTCTAGCATGCATGCAATGCTGTTTAGAGACGATGTTTTTTCCTCCAGTAGATCCAACC
ACCCCTTAGTCTCTTCTAATATGTGTTCTCTGACACTGGCAGACTATGCACGGAATAGAAGCTGGTCACC
TTTGACGGGAGGCAGGAAAATACTGGGTGTATCTAATCCTGATACGATAGAACTCGTAGAGGGTGAGATT
CTTAGTGTAAGCGGAGGGTGTACAAGATGTGACAGCGGAGATGAACAATTTACTTGGTTCCATCTTCCAA
GCAATATAGAATTGACCGATGACACCAGCAAGAATCCTCCGATGAGGGTACCATATCTCGGGTCAAAGAC
ACAGGAGAGGAGAGCTGCCTCACTTGCAAAAATAGCTCATATGTCGCCACATGTAAAGGCTGCCCTAAGG
GCATCATCCGTGTTGATCTGGGCTTATGGGGATAATGAAGTAAATTGGACTGCTGCTCTTACGATTGCAA
AATCTCGGTGTAATGTAAACTTAGAGTATCTTCGGTTACTGTCCCCTTTACCCACGGCTGGGAATCTTCA
ACATAGACTAGATGATGGTATAACTCAGATGACATTCACCCCTGCATCTCTCTACAGGTGTCACCTTACA
TTCACATATCCAATGATTCTCAAAGGCTGTTCACTGAAGAAGGAGTCAAAGAGGGGAATGTGGTTTACCA
ACAGAGTCATGCTCTTGGGTTTATCTCTAATCGAATCGATCTTTCCAATGACAACAACCAGGACATATGA
TGAGATCACACTGCACCTACATAGTAAATTTAGTTGCTGTATCAGAGAAGCACCTGTTGCGGTTCCTTTC
GAGCTACTTGGGGTGGTACCGGAACTGAGGACAGTGACCTCAAATAAGTTTATGTATGATCCTAGCCCTG
TATCGGAGGGAGACTTTGCGAGACTTGACTTAGCTATCTTCAAGAGTTATGAGCTTAATCTGGAGTCATA
TCCCACGATAGAGCTAATGAACATTCTTTCAATATCCAGCGGGAAGTTGATTGGCCAGTCTGTGGTTTCT
TATGATGAAGATACCTCCATAAAGAATGACGCCATAATAGTGTATGACAATACCCGAAATTGGATCAGTG
AAGCTCAGAATTCAGATGTGGTCCGCCTATTTGAATATGCAGCACTTGAAGTGCTCCTCGACTGTTCTTA
CCAACTCTATTACCTGAGAGTAAGAGGCCTAGACAATATTGTCTTATATATGGGTGATTTATACAAGAAT
ATGCCAGGAATTCTACTTTCCAACATTGCAGCTACAATATCTCATCCCGTCATTCATTCAAGGTTACATG
CAGTGGGCCTGGTCAACCATGACGGATCACACCAACTTGCAGATACGGATTTTATCGAAATGTCTGCAAA
ACTATTAGTATCTTGCACCCGACGTGTGATCTCCGGCTTATATTCAGGAAATAAGTATGATCTGCTGTTC
CCATCTGTCTTAGATGATAACCTGAATGAGAAGATGCTTCAGCTGATATCCCGGTTATGCTGTCTGTACA
CGGTACTCTTTGCTACAACAAGAGAAATCCCGAAAATAAGAGGCTTAACTGCAGAAGAGAAATGTTCAAT
ACTCACTGAGTATTTACTGTCGGATGCTGTGAAACCATTACTTAGCCCCGATCAAGTGAGCTCTATCATG
TCTCCTAACATAATTACATTCCCAGCTAATCTGTACTACATGTCTCGGAAGAGCCTCAATTTGATCAGGG
AAAGGGAGGACAGGGATACTATCCTGGCGTTGTTGTTCCCCCAAGAGCCATTATTAGAGTTCCCTTCTGT
GCAAGATATTGGTGCTCGAGTGAAAGATCCATTCACCCGACAACCTGCGGCATTTTTGCAAGAGTTAGAT
TTGAGTGCTCCAGCAAGGTATGACGCATTCACACTTAGTCAGATTCATCCTGAACTCACATCTCCAAATC
CGGAGGAAGACTACTTAGTACGATACTTGTTCAGAGGGATAGGGACTGCATCTTCCTCTTGGTATAAGGC
ATCTCATCTCCTTTCTGTACCCGAGGTAAGATGTGCAAGACACGGGAACTCCTTATACTTAGCTGAAGGG
AGCGGAGCCATCATGAGTCTTCTCGAACTGCATGTACCACATGAAACTATCTATTACAATACGCTCTTTT
CAAATGAGATGAACCCCCCGCAACGACATTTCGGGCCGACCCCAACTCAGTTTTTGAATTCGGTTGTTTA
TAGGAATCTACAGGCGGAGGTAACATGCAAAGATGGATTTGTCCAAGAGTTCCGTCCATTATGGAGAGAA
AATACAGAGGAAAGTGACCTGACCTCAGATAAAGCAGTGGGGTATATTACATCTGCAGTGCCCTACAGAT
CTGTATCATTGCTGCATTGTGACATTGAAATTCCTCCAGGGTCCAATCAAAGCTTACTAGATCAACTAGC
TATCAATTTATCTCTGATTGCCATGCATTCTGTAAGGGAGGGCGGGGTAGTAATCATCAAAGTGTTGTAT
GCAATGGGATACTACTTTCATCTACTCATGAACTTGTTTGCTCCGTGTTCCACAAAAGGATATATTCTCT
CTAATGGTTATGCATGTCGAGGAGATATGGAGTGTTACCTGGTATTTGTCATGGGTTACCTGGGCGGGCC
TACATTTGTACATGAGGTGGTGAGGATGGCAAAAACTCTGGTGCAGCGGCACGGTACGCTCTTGTCTAAA
TCAGATGAGATCACACTGACCAGGTTATTCACCTCACAGCGGCAGCGTGTGACAGACATCCTATCCAGTC
CTTTACCAAGATTAATAAAGTACTTGAGGAAGAATATTGACACTGCGCTGATTGAAGCCGGGGGACAGCC
CGTCCGTCCATTCTGTGCGGAGAGTCTGGTGAGCACGCTAGCGAACATAACTCAGATAACCCAGATTATC
GCTAGTCACATTGACACAGTTATCCGGTCTGTGATATATATGGAAGCTGAGGGTGATCTCGCTGACACAG
TATTTCTATTTACCCCTTACAATCTCTCTACTGACGGGAAAAAGAGGACATCACTTATACAGTGCACGAG
ACAGATCCTAGAGGTTACAATACTAGGTCTTAGAGTCGAAAATCTCAATAAAATAGGCGATATAATCAGC
CTAGTGCTTAAAGGCATGATCTCCATGGAGGACCTTATCCCACTAAGGACATACTTGAAGCATAGTACCT
GCCCTAAATATTTGAAGGCTGTCCTAGGTATTACCAAACTCAAAGAAATGTTTACAGACACTTCTGTATT
GTACTTGACTCGTGCTCAACAAAAATTCTACATGAAAACTATAGGCAATGCAGTCAAAGGATATTACAGT
AACTGTGACTCTTAACGAAAATCACATATTAATAGGCTCCTTTTTTGGCCAATTGTATTCTTGTTGATTT
AATCATATTATGTTAGAAAAAAGTTGAACCCTGACTCCTTAGGACTCGAATTCGAACTCAAATAAATGTC
TTAAAAAAAGGTTGCGCACAATTATTCTTGAGTGTAGTCTCGTCATTCACCAAATCTTTGTTTGGT

>EU338414.1|APMV2|Chicken|USA|1956
ACCAAACAAGGAATAGGTAAGCAACGTAAATCTTAGATAAAACCATAGAATCCGTGGGGGCGACATCGCC
TGAAGCCGATCTCGAGATCGATAACTCCGGTTAATTGGTCTCAGCGTGAGGAGCTTATCTGTCTGTGGCA
ATGTCTTCTGTGTTTTCAGAATACCAGGCTCTTCAGGACCAACTGGTCAAGCCTGCCACTCGAAGGGCTG
ATGTGGCATCGACTGGATTGTTGAGAGCGGAGATACCAGTTTGTGTAACCTTGTCTCAGGACCCAACTGA
TAGATGGAACCTCGCATGTCTCAATCTGCGATGGCTGATAAGTGAGTCCTCTACTACTCCCATGAGACAA
GGGGCGATCCTGTCACTGCTGAGCTTGCACTCTGACAACATGCGAGCTCACGCAACCCTTGCAGCGAGAT
CCGCTGATGCTGCCATCACTGTGCTTGAGGTTGACGCCATAGACATGGCGGATGGCACAATCACTTTTAA
TGCCAGAAGTGGAGTATCCGAGAGGCGCAGCACACAGCTCATGGCAATCGCAAAAGATCTGCCCCGCTCT
TGTTCCAATGACTCACCATTCAAAGATGACACTATCGAGGATCGCGACCCCCTTGACCTGTCCGAGACTA
TCGATAGACTGCAGGGGATTGCTGCCCAAATCTGGATAGCGGCCATCAAGAGCATGACTGCCCCGGATAC
TGCTGCGGAGTCAGAAGGCAAGAGGCTTGCAAAGTACCAACAACAAGGCCGCTTGGTGCGACAGGTGTTA
GTGCATGATGCGGTGCGTGCGGAATTCCTACGTGTCATCAGAGGCAGCCTGGTCTTACGGCAATTCATGG
TATCAGAATGTAAGAGGGCAGCATCCATGGGTAGCGAGACATCTAGGTACTATGCCATGGTGGGTGACAT
CAGCCTCTACATCAAGAATGCAGGACTTACCGCCTTCTTCTTGACACTCAGATTTGGTATTGGGACACAC
TACCCCACTCTTGCCATGAGTGTGTTCTCTGGAGAACTGAAGAAGATGTCGTCCTTGATCAGGCTGTATA
AGTCAAAAGGGGAAAATGCTGCATACATGGCATTCCTGGAGGATGCGGACATGGGAAACTTTGCGCCTGC
TAACTTTAGTACTCTCTACTCCTATGCAATGGGGGTAGGTACAGTGCTGGAAGCATCAGTTGCGAAATAC
CAGTTCGCTCGAGAGTTCACCAGTGAGACATACTTCAGGCTTGGGGTTGAGACCGCACAGAACCAACAGT
GCGCTCTAGATGAAAAGACCGCCAAGGAGATGGGGCTTACTGATGAAGCCAGAAAGCAGGTGCAAGCATT
GGCTAGCAACATCGAGCAGGGGCAACATTCAATGCCCATGCAACAACAGCCCACATTCATGAGTCAGCCC
TACCAGGATGACGATCGTGACCAGCCAAGCACCAGCAGACCAGAGCCAAGACCATCGCAATTGACAAGCC
AATCAGCAGCACAGGACAATGATGCGGCCTCATTAGATTGGTGACCGCAATCAGCTCAGCCAAGCCATTG
TTGGACGCAGGACATTCAAATCATACATTGCCCTAAGAGTATTAAAGTGATTTAAGAAAAAAGGACCCTG
GGGGCGAAGTTGTCCCAATCCAGGCAGGCGCTGAAACCGAATCCCTCCAACCTCCGAGCCCCAGGCGACC
ATGGAGTTCACCGATGATGCCGAAATTGCTGAGCTGTTGGACCTCGGGACCTCAGTGATCCAAGAGCTGC
AGCGAGCCGAAGTCAAGGGCCCGCAAACAACCGGAAAGCCCAAAGTTCCCCCGGGGAACACTAAGAGCCT
GGCTACTCTCTGGGAGCATGAGACTAGCACCCAAGGGAGTGCATTGGGCACACCCGAGAACAACACCCAG
GCACCCGATGACAACAACGCAGGTGCAGATACGCCAGCGACTACCGACGTCCATCGCACTCTGGATACCA
TAGACACCGACACACCACCGGAAGGGAGCAAGCCCAGCTCCACTAACTCCCAACCCGGTGATGACCTTGA
CAAGGCTCTTTCGAAGCTAGAGGCGCGCGCCAAGCTCGGACCAGATAGGGCCAGACAGGTTAAAAAGGGG
AAGGAGATCGGGTCGAGCACAGGGACGAGGGAGGCAGCCAGTCACCACATGGAAGGGAGCCGACAGTCGG
AGCCAGGAGCGGGCAGCCGAGCACAGCCACAAGGCCATGGCGACCGGGACACAGGAGGGAGTACTCATTC
ATCTCTCGAGATGGGAGACTGGAAGTCACAAGCTGGTGCAACCCAGTCTGCTCTCCCATTAGAAGCGAGC
CCAGGAGAGAAAAGTGCACATGTGGAACTTGCCCAGAATCCTGCATTTTATGCAGGCAACCCAACTGATG
CAATTATGGGGTTGACAAAGAAAGTCAATGATCTAGAGACAAAATTGGCTGAGGTATTGCGTCTGTTAGG
AATACTCCCCGGAATAAAGAATGAGATTAGTCAGCTGAAAGCAACCGTGGCTCTGATGTCAAATCAGATT
GCCTCCATTCAGATTCTTGATCCTGGGAATGCCGGAGTCAAATCCCTTAATGAGATGAAAGCCCTGTCAA
AAGCAGCCAGCATAGTTGTGGCAGGTCCAGGAGTCCTTCCTCCTGAGGTCACAGAAGGAGGACTGATCGC
GAAAGATGAGCTAGCAAGGCCCATCCCCATCCAACCGCAACGAGACTCCAAACCCAAAGACGACCCGCAC
ACATCACCAAATGATGTCCTTGCTGTACGCGCTATGATCGACACCCTTGTGGATGATGAGAAGAAGAGAA
AGAGATTAAACCAGGCCCTTGACAAGGCAAAGACCAAGGATGACGTCTTAAGGGTCAAGCGGCAGATATA
CAATGCCTAGGAGTCCATTTGTCTAAAGAACCTCCAATCATATCACCAGTTTCGTGCCACATGCTTCCCT
GCCGAGAATCTAGCCGACACAAAAACTAAATCATAGTTTAACAAAAAAGAAGTTTGGGGGCGAAGTCTCA
CATCATAGAGCACCCTTGCATTCTAAAATGGCTCAAACAACCGTCAGGCTGTATATCGATGAAGCTAGTC
CCGACATTGAACTGTTGTCTTACCCACTGATAATGAAAGACACAGGACATGGGACCAAAGAGTTGCAGCA
GCAAATCAGAGTTGCAGAGATCGGTGCATTGCAGGGAGGGAAGAATGAATCAGTTTTCATCAATGCATAT
GGCTTTGTTCAGCAATGCAAAGTTAAACCGGGGGCAACCCAATTCTTCCAGGTAGATGCAGCTACAAAGC
CAGAAGTGGTCACTGCAGGGATGATTATAATCGGTGCAGTCAAGGGGGTGGCAGGCATCACTAAGCTGGC
AGAAGAGGTGTTCGAGCTGGACATCTCCATCAAGAAGTCCGCATCATTCCATGAGAAGGTTGCGGTGTCC
TTTAATACTGTGCCACTATCACTCATGAATTCGACCGCATGCAGAAATCTGGGTTATGTCACAAACGCTG
AGGAGGCGATCAAATGCCCGAGCAAAATACAAGCGGGTGTGACGTACAAATTTAAGATAATGTTTGTCTC
CTTGACACGACTGCATAACGGGAAATTGTACCGTGTCCCCAAGGCAGTGTATGCTGTAGAGGCATCAGCT
CTATATAAAGTGCAACTGGAAGTCGGGTTCAAGCTTGACGTGGCCAAGGATCACCCACACGTTAAGATGT
TGAAGAAAGTGGAACGGAATGGTGAGACTCTGTATCTTGGTTATGCATGGTTCCACCTGTGCAACTTCAA
GAAGACAAATGCCAAGGGTGAGTCCCGGACAATCTCCAACCTAGAAGGGAAAGTCAGAGCTATGGGGATC
AAGGTTTCCTTGTACGACTTATGGGGGCCTACTTTGGTGGTGCAAATCACAGGTAAGACCAGCAAGTATG
CACAAGGTTTCTTTTCAACCACAGGTACCTGCTGCCTCCCAGTGTCGAAGGCTGCCCCTGAGCTGGCCAA
ACTTATGTGGTCCTGCAATGCAACAATCGTTGAAGCTGCAGTGATTATCCAAGGGAGTGATAGGAGGGCA
GTCGTGACCTCAGAGGACTTGGAAGTATACGGGGCAGTTGCAAAAGAGAAGCAGGCTGCAAAAGGATTTC
ACCCGTTCCGCAAGTGACACGTGGGGCCGCACACCTCATTACCCCAGAAGCCCGGGCAACTGCAAATTCA
CGCTTATATAATCCAATTACCATGATCTAGAACTGCAATCGATACTAATCGCTCATTGATCGTATTAAGA
AAAAACTTAACTACATAACTTCAACATTGGGGGCGACAGCTCCAGACTAAGTGGGTGGCTAAGCTCTGAC
TGATAAGGAATCATGAATCAAGCACTCGTGATTTTGTTGGTATCTTTCCAGCTCGGCGTTGCCTTAGATA
ACTCAGTGTTGGCTCCAATAGGAGTAGCTAGCGCACAGGAGTGGCAACTGGCGGCATATACAACGACCCT
CACAGGGACCATCGCAGTGAGATTTATCCCGGTCCTGCCTGGGAACCTATCAACATGTGCACAGGAGACG
CTGCAGGAATATAATAGAACTGTGACTAATATCTTAGGCCCGTTGAGAGAGAACTTGGATGCTCTCCTAT
CTGACTTCGATAAACCTGCATCGAGGTTCGTGGGCGCCATCATTGGGTCGGTGGCCTTGGGGGTAGCAAC
AGCTGCACAAATCACAGCCGCCGTGGCTCTCAATCAAGCACAAGAGAATGCCCGGAATATATGGCGTCTC
AAGGAATCGATAAAGAAAACCAATGCGGCTGTGTTGGAATTGAAGGATGGACTTGCAACGACTGCTATAG
CTTTGGACAAAGTGCAAAAGTTTATCAATGATGATATTATACCACAGATTAAGGACATTGACTGCCAGGT
AGTTGCAAATAAATTAGGCGTCTACCTCTCCTTATACTTAACAGAGCTTACAACTGTATTTGGTTCTCAG
ATCACTAATCCTGCATTATCAACGCTCTCTTACCAGGCGCTGTACAGCTTATGTGGAGGGGATATGGGAA
AGCTAACTGAGCTGATCGGTGTCAATGCAAAGGATGTGGGATCCCTCTACGAGGCTAACCTCATAACCGG
CCAAATCGTTGGATATGACCCTGAACTACAGATAATCCTCATACAAGTATCTTACCCAAGTGTGTCTGAA
GTGACAGGAGTCCGGGCTACTGAGTTAGTCACTGTCAGTGTCACTACACCAAAAGGAGAAGGGCAGGCAA
TTGTTCCGAGATATGTGGCACAGAGTAGAGTGCTGACAGAGGAGTTGGATGTCTCGACTTGTAGGTTTAG
CAAAACAACTCTTTATTGTAGGTCGATTCTCACACGGCCCCTACCAACTTTGATCGCCAGCTGCCTGTCA
GGGAAGTACGACGATTGTCAGTACACAACAGAGATAGGAGCGCTATCTTCGAGATTCATCACAGTCAATG
GTGGAGTCCTTGCAAACTGCAGAGCAATTGTGTGTAAGTGTGTCTCACCCCCGCATATAATACCACAAAA
CGACATTGGCTCCGTAACAGTTATTGACTCAAGTATATGCAAGGAAGTTGTCTTAGAGAGTGTGCAGCTT
AGGTTAGAAGGAAAGCTGTCATCCCAATACTTCTCCAACGTGACAATTGACCTTTCCCAAATCACAACGT
CAGGGTCGCTGGATATAAGCAGTGAAATTGGTAGCATTAACAACACAGTTAATCGGGTCGACGAGTTAAT
CAAGGAATCCAACGAGTGGCTGAACGCTGTGAACCCCCGCCTTGTGAACAATACGAGCATCATAGTCCTC
TGTGTCCTTGCCGCCCTGATTATTGTCTGGCTAATAGCGCTGACAGTATGCTTCTGTTACTCCGCAAGAT
ACTCAGCTAAGTCAAAACAGATGAGGGGCGCTATGACAGGGATCGATAATCCATATGTAATACAGAGTGC
AACTAAGATGTAGAGAGGTTGAATAAGCCTAAACATGATATGATTTAAGAAAAAATTGGAAGGTGGGGGC
GACAGCCCATTCAATGAAGGGTGTACACTCCAACTTGATCTTGTGACTTGATCATCATACTCGAGGCACC
ATGGATTTCCCATCTAGGGAGAACCTGGCAGCAGGTGACATATCGGGGCGGAAGACTTGGAGATTACTGT
TCCGGATCCTCACATTGAGCATAGGTGTGGTCTGTCTTGCCATCAATATTGCCACAATTGCAAAATTGGA
TCACCTGGATAACATGGCTTCGAACACATGGACAACAACTGAGGCTGACCGTGTGATATCTAGCATCACG
ACTCCGCTCAAAGTCCCTGTCAACCAGATTAATGACATGTTTCGGATTGTAGCGCTTGACCTACCTCTGC
AGATGACATCATTACAGAAAGAAATAACATCCCAAGTCGGGTTCTTGGCTGAAAGTATCAACAATGTTTT
ATCCAAGAATGGATCTGCAGGCCTGGTTCTTGTTAATGACCCTGAATATGCAGGGGGGATCGCTGTCAGC
TTGTACCAAGGAGATGCATCTGCAGGCCTAAATTTCCAGCCCATTTCTTTAATAGAACATCCAAGTTTTG
TCCCTGGTCCTACTACTGCTAAGGGCTGTATAAGGATCCCGACCTTCCATATGGGCCCTTCACATTGGTG
TTACTCACATAACATCATTGCATCAGGTTGCCAGGATGCGAGCCACTCCAGTATGTATATCTCTCTGGGG
GTGCTGAAAGCATCGCAGACCGGGTCGCCTATCTTCTTGACAACGGCCAGCCATCTCGTGGATGACAACA
TCAACCGGAAGTCATGCAGCATCGTAGCCTCAAAATACGGTTGTGATATCCTATGCAGTATTGTGATTGA
AACAGAGAATGAGGATTATAGGTCTGATCCGGCTACTAGCATGATTATAGGTAGGCTGTTCTTCAACGGG
TCATACACAGAGAGCAAGATTAACACAGGGTCCATCTTCAGTCTATTCTCTGCTAACTACCCTGCGGTGG
GGTCGGGTATTGTAGTCGGGGATGAAGCCGCATTCCCAATATATGGTGGGGTCAAGCAGAACACATGGTT
GTTCAACCAGCTCAAGGATTTTGGTTACTTCACCCATAATGATGTGTACAAGTGCAATCGGACTGATATA
CAGCAAACTATCCTGGATGCATACAGGCCACCTAAAATCTCAGGAAGGTTATGGGTACAAGGCATCCTAT
TGTGCCCAGTTTCACTGAGACCTGATCCTGGCTGTCGCTTAAAGGTGTTCAATACCAGCAATGTGATGAT
GGGGGCAGAAGCGAGGTTGATCCAAGTAGGCTCAACCGTGTATCTATACCAACGCTCATCCTCATGGTGG
GTGGTAGGACTGACTTACAAATTAGATGTGTCAGAAATAACTTCACAGACAGGTAACACACTCAACCATG
TAGACCCCATTGCCCATACAAAGTTCCCAAGACCATCTTTCAGGCGAGATGCGTGTGCGAGGCCAAACAT
ATGCCCTGCTGTCTGTGTCTCCGGAGTTTATCAGGACATTTGGCCGATCAGTACAGCCACCAATAACAGC
AACATTGTGTGGGTTGGACAGTACTTAGAAGCATTCTATTCCAGGAAAGACCCAAGAATAGGGATAGCAA
CCCAGTATGAGTGGAAAGTCACCAACCAGCTGTTCAATTCGAATACTGAGGGAGGGTACTCAACCACAAC
ATGCTTCCGGAACACCAAACGGGACAAGGCATATTGTGTAGTGATATCAGAGTACGCTGATGGGGTGTTC
GGATCATACAGGATCGTTCCTCAGCTTATAGAGATTAGAACAACCACCGGTAAATCTGAGTGATGCATCA
ATCCTAAATTGGAATGACCAATCAAAAGCTACGTAGTGTCTAACAGCATTGCGAAGCCTGGTTTAAGAAA
AAACTTGGGGGCGAATGCCCATCAACCATGGATCAAACTCAAGCTGACACTATAATACAACCTGAAGTCC
ATCTGAATTCACCACTTGTTCGCGCAAAATTGGTTCTTCTATGGAAATTGACTGGGTTACCTTTGCCGTC
TGATTTGAGATCATTTGTACTAACTACACATGCAGCTGATGACCAAATCGCAAAAAATGAGACTAGGATC
AAGGCCAAAATTAATTCCCTAATCGATAACTTAATCAAACACTGCAAGGCAAGGCAAGTGGCACTTTCAG
GGTTGACACCTGTCGTACATCCAACAACTCTACAGTGGTTGCTATCCATCACATGTGAACGAGCAGACCA
CCTTGCAAAAGTACGCGAGAAATCAGTTAAGCAAGCAATGTCAGAGAAGCAACACGGGTTTAGACATCTC
TTTTCGGCAGTAAGTCATCAGTTAGTTGGAAACGCCACACTGTTCTGTGCACAAGACTCTAGCACCGTGA
ATGTCGACTCTCCTTGCTCATCAGGTTGTGAGAGGCTGATAATAGACTCTATTGGAGCCTTACAAACACG
ATGGACAAGATGTAGGTGGGCTTGGCTTCACATTAAACAGGTAATGAGATACCAGGTGCTTCAGAGTCGC
CTACACGCTCATGCCAATTCTGTTAGCACATGGTCTGAGGCGTGGGGGTTCATTGGGATCACACCAGATA
TAGTCCTTATTGTAGACTATAAGAGCAAAATGTTTACTATCCTGACCTTCGAAATGATGCTGATGTATTC
AGATGTCATAGAGGGTCGTGATAATGTGGTAGCTGTAGGAAGTATGTCACCAAACCTACAGCCTGTGGTG
GAGAGGATTGAGGTGCTGTTTGATGTAGTGGACACCTTGGCGAGGAGGATTCATGATCCTATTTATGATC
TGGTTGCTGCCTTAGAAAGCATGGCATACGCTGCCGTCCAATTGCACGATGCTAGTGAGACACACGCAGG
GGAATTCTTTTCGTTCAATTTGACAGAAATAGAGTCCACTCTTGCCCCCTTGCTGGATCCTGGCCAAGTC
CTATCGGTGATGAGGACTATCAGTTATTGTTACAGTGGGCTATCGCCTGACCAAGCTGCAGAGTTGCTCT
GTGTGATGCGCTTATTTGGACACCCTCTGCTCTCCGCACAACAAGCAGCCAAAAAAGTCCGGGAGTCTAT
GTGTGCCCCTAAACTGTTAGAGCATGATGCAATACTGCAAACTCTATCTTTCTTCAAGGGAATCATAATC
AATGGCTACAGGAAAAGTCATTCTGGAGTATGGCCTGCAATTGACCCAGATTCTATAGTGGACGATGACC
TTAGACAGCTGTATTACGAGTCGGCAGAAATTTCACATGCTTTCATGCTTAAGAAATATCGGTACCTTAG
TATGATTGAGTTCCGCAAGAGCATAGAGTTTGACTTAAATGATGACCTGAGCACATTCCTTAAAGACAAA
GCAATCTGCAGGCCAAAAGATCAATGGGCACGCATCTTCCGGAAATCATTGTTCCCTTGCAAAACGAACC
TTGGCACTAGTATAGATGTTAAAAGTAATCGACTGTTGATAGATTTTTTGGAGTCACATGACTTCAATCC
TGAGGAAGAAATGAAGTATGTGACTACGCTAGCATACCTGGCAGATAATCAATTCTCAGCATCATATTCA
CTGAAGGAGAAAGAGATCAAGACTACTGGCCGGATCTTCGCCAAAATGACCAGGAAAATGAGGAGCTGTC
AAGTAATATTGGAATCACTATTGTCCAGTCACGTCTGCAAATTCTTTAAGGAGAACGGTGTGTCAATGGA
ACAACTGTCTTTGACAAAGAGCTTGCTTGCAATGTCACAGTTAGCACCCAGGATATCTTCAGTTCGCCAG
GCGACAGCACGTAGACAGGACCCAGGACTCAGCCACTCTAATGGTTGTAATCACATTGTAGGAGACTTAG
GCCCACACCAGCAGGACAGACCGGCCCGGAAGAGTGTAGTCGCAACCTTCCTTACAACAGATCTTCAAAA
ATATTGCTTGAATTGGCGATATGGGAGTATCAAGCTTTTCGCCCAAGCCTTAAACCAGCTATTCGGAATC
GAGCATGGGTTTGAATGGATACACCTGAGACTGATGAATAGCACCCTGTTTGTCGGGGACCCATTCTCGC
CTCCTGAAAGCAAAGTGCTGAGTGATCTTGATGATGCGCCCAATTCAGACATATTTATCGTGTCCGCCAG
AGGGGGGATTGAAGGGTTATGCCAGAAGCTGTGGACCATGATTTCAATAAGCATAATCCATTGCGTGGCT
GAGAAGATAGGAGCAAGGGTTGCGGCGATGGTTCAGGGAGATAATCAGGTAATTGCAATCACGAGAGAGC
TGTATAAGGGAGAGACTTACACGCAGATTCAGCCGGAGTTAGATCGATTAGGCAATGCATTTTTTGCTGA
ATTCAAAAGACACAACTATGCAATGGGACATAATCTGAAGCCCAAAGAGACAATCCAAAGTCAATCATTC
TTTGTGTATTCGAAACGGATTTTCTGGGAAGGGAGAATTCTTAGTCAAGCACTGAAGAATGCTACCAAAC
TATGCTTCATTGCAGATCACCTCGGGGATAATACTGTCTCATCATGCAGCAATCTAGCCTCTACGATAAC
CCGCTTGGTTGAGAATGGGTATGAAAAGGACACAGCATTCATTCTGAATATCATCTCAGCAATGACTCAG
TTGCTGATTGATGAGCAATATTCCCTACAAGGAGACTACTCAGCTGTGAGAAAACTGATTGGGTCATCAA
ATTACCGTAATCTCTTAGTGGCGTCGCTCATGCCTGGTCAGGTTGGCGGCTATAATTTCTTGAATATCAG
TCGCCTATTCACACGCAATATTGGTGATCCAGTAACATGCGCCATAGCAGATCTGAAGTGGTTCATTAGG
AGCGGGTTAATCCCAGAGTTCATCCTGAAGAATATATTACTACGAGATCCCGGAGACGATATGTGGAGTA
CTCTATGTGCTGACCCTTACGCATTAAATATCCCCTACACTCAGCTACCCACAACATACCTGAAGAAGCA
TACTCAGAGGGCATTACTATCCGATTCTAATAATCCGCTTCTTGCAGGGGTGCAATTGGACAATCAATAC
ATTGAAGAGGAGGAGTTTGCACGATTCCTTTTGGATCGGGAATCCGTGATGCCTCGAGTGGCACACACAA
TCATGGAGTCAAGTATACTAGGGAAGAGAAAGAACATCCAGGGTTTAATCGACACTACCCCTACAATCAT
TAAGACTGCACTCATGAGGCAGCCCATATCTCGTAGAAAGTGTGATAAAATAGTTAATTACTCGATTAAC
TACCTGACTGAGTGCCACGATTCATTATTGTCCTGTAGGACATTCGAGCCAAGGAAGGAAATAATATGGG
AGTCAGCTATGATCTCAGTAGAAACTTGCAGTGTCACAATTGCGGAGTTCCTGCGCGCCACCAGCTGGTC
CAACATCCTGAACGGTAGGACTATTTCGGGTGTAACATCTCCAGACACTATAGAGCTGCTCAAGGGGTCA
TTAATTGGAGAGAATGCCCATTGTATTCTTTGTGAGCAGGGAGACGAGACATTCACGTGGATGCACTTAG
CCGGGCCCATCTATATACCAGACCCGGGGGTGACCGCATCCAAGATGAGAGTGCCGTATCTTGGGTCAAA
GACAGAGGAAAGGCGTACGGCATCCATGGCCACCATTAAGGGCATGTCTCACCACCTAAAGGCCGCTTTG
CGAGGAGCCTCTGTGATGGTGTGGGCCTTTGGTGATACTGAAGAAAGTTGGGAACATGCCTGCCTTGTGG
CCAATACAAGGTGCAAGATTAATCTTCCGCAGCTACGCCTGCTGACCCCGACACCAAGCAGCTCTAACAT
CCAACATCGACTAAATGATGGTATCAGCGTGCAAAAATTTACACCTGCTAGCTTATCCCGAGTGGCGTCA
TTTGTTCACATTTGCAACGATTTCCAAAAGCTAGAGAGAGATGGATCTTCCGTAGACTCTAACTTGATAT
ATCAGCAAATCATGCTGACTGGTCTAAGTATTATGGAGACACTTCATCCTATGCACGTCTCATGGGTATA
CAACAATCAGACAATTCACTTACATACCGGAACATCGTGTTGTCCTAGGGAAATAGAGACAAGCATTGTT
AATCCCGCTAGGGGAGAATTCCCAACAATAACTCTCACAACTAACAATCAGTTTCTGTTTGATTGTAATC
CCATACATGATGAGGCACTTACAAAACTGTCAGTAAGTGAGTTCAAGTTCCAGGAGCTTAATATAGACTC
AATGCAGGGTTACAGTGCTGTGAACCTGCTGAGCAGATGTGTGGCTAAGCTGATAGGGGAATGCATTCTG
GAAGACGGTATCGGATCGTCAATCAAGAATGAAGCAATGATATCATTTGATAACTCTATCAACTGGATTT
CTGAAGCACTCAATAGTGACCTGCGTTTGGTATTCCTCCAGCTGGGGCAAGAACTACTTTGTGACCTGGC
GTACCAAATGTACTATCTGAGGGTCATCGGCTATCATTCCATCGTGGCATATCTGCAGAATACTCTAGAA
AGAATTCCTGTTATCCAACTCGCAAACATGGCACTCACCATATCCCACCCAGAAGTATGGAGGAGAGTGA
CAGTGAGCGGATTCAACCAAGGTTACCGGAGTCCCTATCTGGCCACTGTCGACTTTATCGCCGCATGTCG
TGATATCATTGTGCAAGGTGCCCAGCATTATATGGCTGATTTGTTGTCAGGAGTAGAGTGCCAATATACA
TTCTTTAATGTTCAAGACGGCGATCTGACACCGAAGATGGAACAATTTTTAGCCCGGCGCATGTGCTTGT
TTGTATTGTTAACTGGGACGATCCGACCACTCCCAATCATACGATCCCTTAATGCGATTGAGAAATGTGC
AATTCTCACTCAGTTCTTGTATTACCTACCGTCAGTCGACATGGCAGTAGCAGACAAGGCTCGTGTGTTA
TATCAACTGTCAATAAATCCGAAAATAGATGCTTTAGTCTCCAACCTTTATTTCACCACAAGGAGGTTGC
TTTCAAATATCAGGGGAGATTCTTCTTCACGAGCGCAAATTGCATTCCTCTACGAGGAGGAAGTAATCGT
TGATGTGCCTGCATCTAATCAATTTGATCAGTACCATCGTGACCCCATCCTAAGAGGAGGTCTATTTTTC
TCTCTCTCCTTAAAAATGGAAAGGATGTCTCTGAACCGATTTGCAGTACAGACCCTGCCAACCCAGGGGT
CTAACTCGCAGGGTTCACGACAGACCTTGTGGCGTGCCTCACCGTTAGCACACTGCCTTAAATCAGTAGG
GCAGGTAAGTACCAGCTGGTACAAGTATGCTGTAGTGGGGGCGTCTGTAGAGAAAGTCCAACCAACAAGA
TCAACAAGCCTCTACATCGGGGAGGGCAGTGGGAGTGTCATGACATTATTAGAGTATCTGGACCCTGCTA
CAATTATCTTCTACAACTCGCTATTCAGCAATAGCATGAACCCTCCACAAAGGAATTTCGGACTGATGCC
CACACAGTTTCAGGACTCAGTCGTGTATAAAAACATATCAGCAGGAGTTGACTGCAAGTACGGGTTTAAG
CAAGTCTTTCAACCATTATGGCGTGATGTAGATCAAGAAACAAATGTGGTAGAGACGGCGTTCCTAAACT
ATGTGATGGAAGTAGTGCCAGTCCACTCTTCGAAGCGTGTCGTATGTGAAGTTGAGTTTGACAGGGGGAT
GCCTGACGAGATAGTAATAACAGGGTACATACACGTGCTGATGGTGACCGCATACAGTCTGCATCGAGGA
GGGCGTCTAATAATCAAGGTCTATCGTCACTCCGAGGCTGTATTCCAATTCGTACTCTCTGCGATAGTCA
TGATGTTTGGGGGGCTTGATATACACCGGAACTCGTACATGTCAACTAACAAAGAGGAGTACATCATCAT
AGCTGCGGCGCCGGAGGCATTAAACTATTCCTCTGTACCAGCAATATTGCAGAGGGTGAAGTCTGTTATT
GACCAGCAGCTTACATTAATCTCTCCTATAGATCTAGAAAGATTGCGCCATGAGACTGAGTCTCTCCGTG
AGAAGGAGAATAATCTAGTAATATCTCTGACGAGAGGGAAGTATCAACTCCGGCCGACACAGACTGATAT
GCTTCTATCATACCTAGGTGGGAGATTCATCACCCTATTCGGACAGTCTGCTAGGGATTTGATGGCCACT
GATGTTGCTGACCTTGATGCTAGGAAGATTGCATTAGTTGATCTACTGATGGTGGAATCCAACATTATTT
TAAGTGAGAGCACAGACTTGGACCTTGCACTGTTGCTGAGCCCGTTTAACTTAGACAAAGGGCGGAAGAT
AGTTACCCTAGCAAAGGCTACTACCCGCCAATTGCTGCCCGTGTATATCGCATCAGAGATAATGTGCAAT
CGGCAGGCATTCACACACCTGACATCAATTATACAGCGTGGTGTCATAAGAATAGAAAACATGCTTGCTA
CAACGGAATTTGTCCGACAGTCAGTTCGCCCCCAGTTCATAAAGGAGGTGATAACTATAGCCCAAGTCAA
CCACCTTTTTTCAGATCTATCCAAACTCGTGCTTTCTCGATCTGAAGTCAAGCAAGCACTTAAATTTGTC
GGTTGCTGTATGAAGTTCAGAAATGCAAGCAATTAAACAGGATTGTTATTGTCAAATCACCGGTTACTAT
AGTCAAATTAATATGTAAAGTTCCCTCTTTCAAGAGTGATTAAGAAAAAACGCGTCAAAGGTGGCGGTTT
CACTGATTTGCTCTTGGAAGTTGGGCATCCTCCAGCCAATATATCGGTGCCGAAATCGAAAGTCTGACAG
CTGATTTGGAATATAAGCACTGCATAATCACTGAGTTACGTTGCTTTGCTATTCCATGTCTGGT

>EU782025.1|APMV3|Turkey|USA|1968
ACTAAACAGAAAGTTAATAAGTGTTTGTAACGTCCGATTAAGTAGCCAGATTAATAGGAGCGGAAGTCCT
AAATTCCGCGTCCGACTGCGAATTTCAATAACTATGGCAGGTATCTTCAATACATATGAGTTGTTCGTCA
AGGACCAAACATGCATGCACAAGCGGGCAGCAAGTCTCATATCAGGGGGGCAGCTCAAAAGCAACATCCC
AGTATTCATTACCACCAGGGATGACCCGGCCGTGAGGTGGAATCTTGTTTGCTTTAATCTAAGGTTAATT
GTCAGTGAGTCCTCAACATCAGTTATTCGCCAAGGAGCAATGATCTCACTTTTGTCAGTCACAGCAAGTA
ACATGAGGGCTTTAGCAGCAATCGCTGGTCAGACAGATGAGTCAATGATTAATATAATTGAAGTTGTTGA
TTTCAATGGGTTAGAGCCACAATGTGATCCAAGGAGTGGCCTTGATGCTCAGAAGCAAGACATGTTTAAA
GACATTGCAAGTGATATGCCGAAGGTTCTCGGAAGTGGCACACCTTTCCAGAATGTAAGTGCAGAGACCA
ACAATCCAGAGGATACACACATGTTCTTACGCTCAGCAATCAGCGTCCTGACTCAAATCTGGATTTTGGT
AGCAAAAGCCATGACTAATATCGAAGGTAGTCATGAGGCCAGTGATAGAAGGCTTGCGAAATACACCCAG
CAGAACAGAATTGACCGGCGCTTTATGCTGGCCCAAGCCACTCGGACTGCATGCCAGCAAATAATAAAGG
ACTCACTAACAATTAGAAGGTTTCTGGTCACGGAACTTCGGAAGTCGCGAGGGGCTCTTCATAGTGGGTC
ATCATATTATGCAATGGTAGGAGATATGCAAGCATACATCTTTAATGCTGGACTTACTCCTTTCCTCACA
ACACTCAGGTATGGTATTGGTACCAAATACCACGCTCTCGCAATCAGTTCTCTGACGGGAGACCTTAATA
AGATTAAGGGATTGCTAACACTGTACAAGGAAAAGGGGAGTGACGCAGGGTATATGGCATTATTAGAGGA
TGCAGATTGCATGCAATTTGCACCAGGGAACTATGCGTTGCTGTACTCGTATGCAATGGGAGTTGCCAGT
GTCCATGATGAAGGCATGAGAAACTACCAGTATGCAAGGCGGTTTCTGCACAAAGGCATGTACCAGTTTG
GAAGAGACATTGCAACACAACACCAGCATGCATTGGATGAGTCTCTTGCTCAGGAAATGAGAATCACCGA
GGCGGACCGGGCCAATCTCAAAGTAATGATGGCAAATATCGGTGAGGCTTCCCATTACAGTGATATTCCC
AGTGCGGGCCCCAGTGGCATACCAGCATTTAACGATCCACCAGAAGAGTTATTTGGAGAGCCCTCATACA
GGAAGTTGCCCGAAGAGCCTCAAGTTGTAGAACTACAAGACCGGGATGACGATGAGCAAGATGAATATGA
TATGTAATCCTTCAGGAGAACACCCCCACCACCCAACAGCCCCCGAAAATTAAAAACACTCCCTCCCCGA
CAACCCGCACACCCCACGGCCATCACCCCCCCATCAGCACCCAATCCCAAGCGCAGACAGGCCACCGCCT
CCACCCAGAACCCCAGGACCCAAATCCCCACTATATCTTTAAGAAAAAAAGACCTGATGTGTACGAGGAG
AAAAATAATTGATGACAAGCGGAGAAAATAGGAGCGGAAGTATCCCTCCTAACAAGATAGACACAATTAT
CATGGATCTTGAATTCAGCAGTGAGGAGGCAGTTGCAGCTTTGCTCGACGTGAGTTCATCCACTATCACA
GAGTTCCTAAGCAAACAAAGCATCCCCGATCCGGGATTCCTAAATTCACCTTCCCAGTCAAGCAGTCCCT
CCCCTGAACCAAGCACCTCTACTACCGGTGACTTCCTCTCACAGCTATCAGGTGATATCCCTGATACCAC
CACATCAGGTGTAGAACCATCAGCACCTCTAGATACAGGTGACACCTCGTTGGTACAACATATTGAGGAG
GGACTGCCCTCAGACTTCTACATACCCAAAGTCAACAACTATCATTCGAACCTTTTTAAAGGGGGCTCCT
CCCTGCTCGCAACGGCGGAATCCCCTGGTCTGACAGTGACCCACAAAGATACGACTACACCGGAGTCCAC
ACCGGTTATGGCGAAGAAGAAGAAGAAGCAGAAGCACTGCAAAGTGCCCGCATCTTCGGCGTACCAACAC
ATAGACAATCTGGGCACCGGAGAGAGTACTCCATTGCATGGGATGCAAGATCAGGAACCTTCCAAACCGA
AACATGGTGTAACCCCGCATGTTCCCCAGTCACAGCCCTCCCAAAGCAGTATAGATGTGCTTGCCGACAA
TGTCCCAAATTCTGTGACCTCTGTTTCAATCCCGCTGACTATGGTGGAATCATTGATCTCGCAAGTGTCA
AAGTTATCGGACCAAGTCTCTCAGATCCAGAAATTGGTGAGCACACTTCCCCAAATTAAGACCGACATAG
CATCAATCAGGAACATGCAGGCGGCCCTAGAAGGTCAAATTAGTATGATAAGGATACTCGACCCCGGCAA
CAACACAGAGTCATCCCTAAATACCCTCCGCAACTCTGGAAATCGGGCTCCAGTAGTGATTTGCGGACCG
GGCGACCCTCACCGCAGTCTGATCAAAAGCGAGAACCCGACTATCTGCCTGGATGAACTAGCTCGGCCAA
CTCAAGCCAACAGTCCTCCAAAATCTCAAGATAACCAAAGGGATCTATCCGCTCAACGACACGCAATCAC
AGCTCTGCTAGAAACCCGCGTTGCACCCGGACCTAAGAGAGATCGCCTGATGGAAATGGTAGTAGCAGCG
AAATCAGCAAGTGATCTCATCAAAGTCAAGAGAATGGCAATTCTTGGTCAATAAACCGACTCAGCACCAC
ATTGTCTGTGACTCTACACTTGTGCGGCAAACCAACATTGACCTCCAAACACTTTTCTGCAGTACGCAAG
GCTTAACACAATCAGCAGCATGCATATCGAGCGGCCCACCCTCACAACCCATCTAGCTCTCTTATTTTAT
CTATTGCTTTATAAAAAACCAAAATGATTATAACTAAACAATCTCAACAATTTGCAATGATAACAACACC
ATACGATCACTAGGGGCGGAAGCCCAAAATAACCCAAGGACCAATCTCCGAGTCCAGGCCAGACACAGGC
AACCCATCAGCACAGAGCCAAGCAACCAAAATGGCAGCACACCCCAACCATGCCAACCCATCCTCGTCAA
TCAGCCTCATGCATGATGATCCATCCATCCAGACGCAACTTCTTGCCTTTCCGCTGATCAGTGAAAAGAC
CGAGACGGGCACTACCAAACTTCAACCTCAAGTCAGAATGCAGTCATTTCTCTCAACTGACAGCCAAAAG
TACCACCTGGTATTCATAAATACGTATGGTTTCATAGCCGAGGACTTCAACTGTAGTCCTACCAATGGAT
TCGTTCCTGCGTTGTTTCAACCGAAATCTAAGGTATTGTCTTCAGCAATGGTTACCCTTGGTGCAGTTCC
TGCAGATACAGTCCTGCAGGACTTACAAAAAGACCTTATAGCCATGCGATTTAAGGTCAGGAAGAGTGCA
TCTGCTAAAGAACTCATACTATTCTCTACTGATAATATTCCAGCAACACTTACAGGATCATCTGTTTGGA
AAAACAGGGGTGTTATTGCAGACACCGCCACATCCGTGAAGGCCCCCGGCAGAATCTCCTGTGATGCAGT
CTGCAGTTATTGCATTACTTTCATATCATTCTGTTTCTTCCACTCATCTGCCTTATTCAAGGTGCCCAAG
CCACTGCTTAATTTTGAGACAGCCGTTGCCTATTCTCTAGTCCTGCAGGTTGAATTGGAATTCCCGAACA
TAAAGGACACCCTACATGAGAAATATTTAAAGAACAAGGACTCTAAATGGTACTGTACCATTGACATACA
CATAGGGAACCTCCTGAAAAGGACTGCAAAACAGAGAAGGCGTACACCATCTGAAATCACTCAAAAGGTG
CGCAGAATGGGCTTTCGGATTGGACTCTACGATCTTTGGGGCCCTACAATAGTGGTCGAATTAACTGGCT
CATCGAGCAAATCGCTCCAGGGATTCTTCTCCAGTGAGAGACTGGCTTGCCATCCTATTTCACAATACAA
CCCACATGTCGGTCAACTGATTTGGGCACATGATGTTTCAATAACAGGCTGTCATATGATAATATCTGAA
CTTGAGAAAAAGAAAGCTTTGGCCATGGCTGACCTCACTGTAAGTGATGCAGTTGCTATCAATACTACAA
TAAAGGAGTTGGTTCCTTTCCGCTTGTTCAGGAAATAAATCACTCACTGCCGCCAGCTTACCACTAGTAA
CAAATTACAACCATCACCTATAACCTAACAAACCAAATGCATGCACCTAACCTTCTGGGTTGAATGAGAA
GCTTGGATTATATTCATGATTAGCTAACACGAATTTATTGCTTAAATTGCTTATACCGGTAATAACTCAA
ATATTCCACTAACCAAATTTAATTAAAAATATTAATAATCATTAGCAACATCCGATCGGAATCTTCAGGG
GCGGAAGGACCACCGCCACAACACCCCACCACACCAGACCTCCCCGCGCCCCCACAAGACCGGCCACACC
AAACAAAAAGCCCCCCCAACCCCCCACACCCTCCCCGACAGCCCGACAAAAAACCCCCCCAAAAAACAGA
TCGCCCACACACAGATCAGAATGGCCTCCCCAATGGTCCCACTACTCATCATAACGGTAGTACCCGCACT
CATTTCAAGTCAATCAGCTAATATTGATAAGCTCATTCAAGCAGGGATTATCATGGGCTCAGGGAAGGAA
CTCCACATTTATCAAGAATCTGGCTCTCTTGATTTGTATCTTAGACTATTGCCAGTTATCCCTTCAAATC
TTTCTCATTGCCAGAGTGAAGTAATAACACAATATAACTCGACTGTAACGAGACTATTATCACCAATTGC
AAAAAATCTAAACCATTTGCTACAACCGAGACCGTCTGGCAGGTTATTTGGCGCTGTAATTGGATCGATT
GCCTTAGGGGTAGCTACATCCGCACAGATTTCAGCTGCTATAGCATTGGTCCGTGCTCAACAGAATGCAA
ACGATATCCTCGCTCTTAAAGCTGCAATACAATCTAGTAATGAGGCAATAAAACAACTTACTTATGGCCA
AGAAAAGCAACTACTAGCAATATCAAAAATACAAAAAGCCGTAAATGAACAAGTAATCCCTGCATTGACT
GCACTTGACTGTGCAGTTCTTGGAAATAAACTAGCTGCACAACTGAACCTCTACCTCATTGAAATGACGA
CTATTTTTGGTGACCAAATAAATAACCCAGTCCTAACTCCAATACCACTCAGTTATCTCCTGCGGTTGAC
AGGCTCTGAGTTAAATGATGTATTATTACAACAGACTCGATCCTCTTTGAGCCTAATCCACCTTGTCTCT
AAAGGCTTATTAAGTGGTCAGATTATAGGATATGACCCTTCAGTACAAGGCATCATTATCAGAATAGGAC
TGATCAGGACTCAAAGAATAGATCGGTCACTAGTTTTCCWACCTTACGTATTACCAATTACTATTAGTTC
TAACATAGCCACACCAATTATACCCGACTGTGTGGTCAAGAAGGGAGTAATAATTGAGGGAATGCTTAAG
AGTAATTGTATAGAATTGGAACGAGATATAATTTGCAAGACTATCAACACATACCAAATAACTAAGGAAA
CTAGAGCATGCTTACAAGGTAATATAACAATGTGTAAGTACCAGCAGTCCAGGACACAGTTGAGCACCCC
CTTTATTACATATAATGGAGTTGTAATTGCAAATTGTGATTTGGTATCATGCCGATGCATAAGACCCCCT
ATGATTATCACACAAGTAAAAGGTTACCCTCTGACAATTATAAATAGGAATTTATGTACCGAGTTGTCGG
TGGATAATTTAATTTTAAATATTGAAACAAACCATAACTTTTCATTAAACCCTACTATTATAGATTCACA
ATCCCGGCTTATAGCTACTAGTCCATTAGAAATAGATGCCCTTATTCAAGATGCGCAACATCACGCGGCT
GCGGCCCTTCTTAAAGTAGAAGAAAGCAATGCTCACTTATTAAGAGTTACAGGGCTGGGCTCATCAAGTT
GGCACATCATACTTATATTAACATTGCTTGTATGCACCATAGCATGGCTCATTGGTTTATCTATTTATGT
CTGCCGCATTAAAAATGATGACTCGACCGACAAAGAACCTACAACCCAATCATCGAACCGCGGCATTGGG
GTTGGATCTATACAATATATGACATAATGAGCCGCCTGTATATCAAGCCCAAGTATCGACCCCTCCCACC
ATCCTCGACCGCCGCCACTAGCAGCACAGGAAGTAATCAGTTACAGTGGCATCAGCAGTCCCATGTTGAG
ACACACCAGTACACCCTAGTTTCTAGTAAAACCCCCAGTTCTATTTTCTGCATTCCATTAATTTATAAAA
AAATGCCATGATACTCGTGCGAGTGTAACATAGTAACTAGGGGCGGAAGCCTACCGCCAAATCAGCACAC
ACCCCCCCAACATGGAGCCGACAGGATCAAAAGTTGACATTGTCCCTTCCCAAGGTACCAAGAGAACATG
TCGAACCTTTTATCGCCTCTTAATTCTTATTTTGAATCTTATTATAATTATATTAACAATTATCAGTATT
TATGTCTCTATCTCAACAGATCAACACAAATTGTGCAATAATGAGGCTGACTCACTTTTACACTCAATAG
TAGAACCCATAACAGTCCCCCTAGGAACAGACTCGGATGTTGAGGATGAATTACGTGAGATTCGACGTGA
TACAGGCATAAATATTCCTATCCAAATTGACAACACAGAGAACATCATATTAACTACATTAGCAAGTATC
AACTCTAACATTGCACGCCTTCATAACGCCACCGATGAAAGCCCAACATGCCTGTCACCAGTTAATGATC
CCAGGTTTATAGCAGGGATTAATAAGATAACCAAAGGGTCGATGATATATAGGAATTTCAGCAATTTGAT
AGAACATGTTAACTTTATACCATCTCCAACGACATTATCAGGCTGTACAAGAATTCCATCTTTTTCACTA
TCTAAAACACATTGGTGTTACTCGCATAATGTAATATCTACTGGTTGTCAAGACCATGCTGCGAGTTCAC
AGTATATTTCCATAGGAATAGTAGATACAGGATTGAATAATGAGCCCTATTTGCGTACAATGTCTTCACG
CTTGCTAAATGATGGCCTAAATAGAAAGAGCTGCTCTGTCACAGCCGGCGCTGGTGTCTGTTGGCTATTG
TGTAGTGTTGTAACAGAAAGTGAATCAGCTGACTACAGATCAAGAGCCCCCACTGCAATGATTCTCGGAA
GGTTCAATTTTTATGGTGATTACACTGAATCCCCTGTTCCTGCATCTTTGTTCAGCGGTCGTTTCACTGC
TAATTACCCTGGAGTTGGCTCAGGAACCCAATTAAATGGGACCCTTTATTTTCCAATATATGGGGGTGTT
GTTAACGACTCTGATATTGAGTTATCGAACCGAGGGAAGTCATTCAGACCTAGGAACCCTACAAACCCAT
GTCCAGATCCTGAGGTGACCCAAAGTCAGAGGGCTCAGGCAAGTTACTATCCGACAAGGTTTGGCAGGCT
GCTCATACAACAAGCAATACTAGCTTGTCGTATTAGTGACACTACATGCACTGATTATTATCTTCTATAC
TTTGATAATAATCAAGTCATGATGGGTGCAGAAGCCCGAATTTATTATTTAAACAATCAGATGTACTTAT
ATCAAAGATCTTCGAGTTGGTGGCCGCATCCGCTTTTTTACAGATTCTCACTGCCTCATTGTGAACCTAT
GTCTGTCTGTATGATCACCGATACACACTTAATATTGACATATGCTACCTCACGCCCTGGCACTTCAATT
TGTACAGGGGCCTCGCGATGTCCTAATAACTGTGTTGATGGTGTCTATACAGACGTTTGGCCCTTGACTG
AGGGTACAACACAAGATCCAGATTCCTACTACACAGTATTCCTCAACAGTCCCAACCGCAGGATCAGTCC
TACAATTAGCATTTACAGCTACAACCAGAAGATTAGCTCTCGTCTGGCTGTAGGAAGTGAAATAGGAGCT
GCTTACACGACCAGTACATGTTTTAGCAGGACAGACACTGGGGCACTATACTGCATCACTATAATAGAAG
CTGTAAACACAATCTTTGGACAATACCGAATAGTACCGATCCTTGTTCAACTAATTAGTGACTAGGAAAT
GATGTTTAATTACTCGATGTTGAGTAAATGATCCTAGAACTTCTCCTTAGAATGATATACATCGCTTGTA
CTATAATCAAGTAACGGGCAGCGGGTGATCCATATTAAATAATATATGCATTAAGCAGATACAAATCTTC
ACTTTGTCAATCAGAATTGATTATTGCACCTTTGCCACGTAGATAACTAAGCATTTAAGAAAAAACTTCA
CTATCACTCTTTGAGTCGCTGAAGTGAGATTTCAGAAAGGTATGCATCTAAGAAGTAGGAGCGGAAGTGC
TCTTGTTCATAATGTCTTCCCACAATATTATCTTACCTGACCATCACTTAAATTCTCCTATAGTACTAAA
TAAATTAATGTATTACTGCAAATTGCTCAATGTATTGCCTGGGCCTGATTCTCCTTGGTTTGAGAAAACA
AGAGGATGGACTAATTGCTGTATCCGTCTTTCTGACTGCAACCGCTTAACTCTAGCACGCGCCTCAAGAA
TTAGAGATCAATTAGCAACAATGGGAATATATTCAAAGAATCAATCAACATGTTTTAAAACAATTATTCA
TCCACAATCCTTGCAACCAATTATGCATAGTGCATCAGAATTAGGACGGACTCTACCTACATGGTCGCGA
ATGAGAAGCGAGGTGTCATACAGTGTAACAACACAATCAGCAAAATTTGGAGACCTATTCCAAGGCATAT
CTACTGATCTAACAGGGAAGACAAATTTGTTTGGCGGATTCTGCGATTTAAATCACTCCCTTAGCCCACC
TGCACATGCATTAATGACTAAGCCTGGGATGTATCTAGAGACTAGTGATGCTTACGCTTGCCAATTTTTG
TTCCACATTAAAACTTGTCAACGAGAGTTGATCTTACTCATGAGGCAAAATGCAACAGCCGAACTGATTA
AGCAATTCCAGTATCCAGGATTGACAATTATAACCACACCTGAATATTCAGTTTGGGTCTTCCATGAAAG
CAAACAAGTCACTATCCTTACTTTTGATTGCCTTTTAATGTACTGTGATCTCGCTGATGGGCGTCACAAT
ATCCTCTTTACATGCCAATTACTTCCGCACTTAAATCATCTAGGTATAAGGATCCGAGACCTCTTAGGGC
TAATAGATAATCTCGGGAAGAATCATCCCTTGATTGTGTATGATGTTGTTGCTAGTTTAGAATCATTGGC
ATATGGGGCCATACAACTCCATGACAAAGTTGTTGATTATGCAGGTACCTTCTTCACTTTCATTCTGGCT
GAGATATATGAATCTTTAGAGTCCTCTCTACCAAGTGGAAATAGTGAAGCGATTGTTACTCAAATTAGGA
ACATATATACAGGGTTAACAGTAAATGAAGCAGCTGAGCTCTTATGTGTAATGAGACTCTGGGGGCATCC
TGCATTAAGCAGTATAGATGCAGCAAATAAGGTGCGGCAAAGTATGTGCGCAGGGAAACTGTTAAAATTT
GATACGATCCAACTGGTATTAGCCTTCTTCAATACGTTAATTATCAATGGCTATCGCAGGAAACATCATG
GTAGGTGGCCAAATGTGGATAGTAATTCAATCTTAGGAACAGATCTTAAGAGGATGTATTATGATCAATG
TGAAATCCCCCATGAGTTTACACTTAAACATTATCATACTGTGAGTCTAATTGAGTTTGATTGTACGTTT
CCAATCGAGCTATCCGACAAATTAAACATATTTCTTAAAGATAAGGCAATTGCATTCCCTAAGTCAAAGT
GGACATCTCCTTTTAAAGCCGATATCACACCTAAACAATTACTCATCCCTCCCGAATTTAAAGTTCGTGC
AAATCGCCTTCTCTTGACTTTCCTGCAGTTAGATGAGTTTTCTATCGAATCAGAATTAGAATATGTTACA
ACCAAAGCATATCTCGAAGATGATGAGTTCAATGTATCATACTCTCTCAAGGAGAAAGAAGTGAAGACAG
ATGGTCGCATATTTGCTAAATTAACTCGTAAGATGAGGAGTTGTCAAGTAATCTTTGAAGAGCTCCTTGC
CGAACATGTGTCCCCCCTTTTCAAAGACAACGGTGTAACTATGGCTGAATTATCATTGACCAAAAGCCTA
CTTGCAATAAGCAATTTAAGTTCCACATTGTTTGAGACACAAACCCGTCAGGGCGACAGAAATTCAAGAT
TTACTCATGCTCATTTTATTACAACTGACTTACAAAAGTACTGTCTTAATTGGAGATATCAAAGCGTGAA
GCTCTTTGCACGCCAATTGAATCGTCTATTCGGGTTACAGCATGGTTTTGAATGGATCCATTGTATCCTC
ATGCAGTCCACCATGTATGTAGCTGATCCCTTCAATCCTCCAAACGGGAACGCAAGCCCAAATTTAGATG
ATAACCCAAATAATGACATCTTTATTGTATCACCTCGAGGAGCAATTGAGGGCCTGTGTCAGAAGATGTG
GACAATTATATCAATCTCAGCAATTCATGCAGCTGCAGCTGTAGCAGGCCTAAGAGTCGCATCAATGGTT
CAAGGTGACAACCAGGTTATCGGTGTCACTCGAGAATTCCTTGCAGGACATGATCAAAGTCATGTGGATA
GTCAACTTACTGCATCATTAGAAAACTTTACACAAATATTCAAGGAGATAAATTATGGGCTTGGCCATAA
CCTCAAATTACGGGAAACAATTAAGTCTAGTCACATGTTCATTTATTCTAAAAGAATTTTTTACGATGGG
AGGATTCTCCCTCAATTGTTAAAGAATATAAGTAAACTAACTTTGTCGGCAACTACAACAGGGGAGAATT
GCTTAACTAGCTGTGGGGACTTATCTTCATGTATTACCCGCTGTATTGAGAATGGTTTCCCAAAGGATGC
TGCATTCATTCTAAATCAGCTTACAATTAGGACTCAGATACTTGCAGACCATTTTTACTCAATACTTGGT
GGGTGCTTCACTGGGCTAAATCAACATGATATTCGCTTACTGCTCTCTGATGGTTCTATATTGCCAGCTC
AGCTGGGGGGATTTAACAACTTGAATATATCCCGATTATTCTGTAGAAATATAGGTGACCCTCTAGTAGC
CTCAATTGCAGATACAAAACGCTATGTGAAATGCGGCCTTTTGACTCCATCTATACTTGACTCAGTCGTC
TCCATCACTGATAGGAAAGGCTCATTTACTACCCTGATGATGGATCCCTATTCAATCAATCTCGATTATA
TTCAACAGCCAGAAACCCGCTTAAAACGTCATGTGCAGAAAGTTCTCCTTCAAGAATCAGTAAATCCTCT
ACTGCAGGGCGTATTTCTCGAGACTCAGCAGGATGAAGAGGAAGCACTAGCTGCGTTTTTATTAGACAGA
GATATTGTGATGCCCCGTGTAGCTCACGCAATTTTTGAATGTACGAGTCTCGGACGCCGTAGACACATAC
AGGGGCTGATTGATACAACAAAGACTATAATAGCCCTGGCATTGGACACACAGAATCTGAGTCACACTAA
GCGTGAGCAAATAGTTACGTATAATGCAACCTATATGAGGTCCTTAACACAAATGCTTAAATTAAGCAGA
ACTGTTCATAAGGGGATGACCAGGATGCTGCCTATTTTCAATATCAATGATTGTTCTGTAATACTAGCAC
AACAAGTTAGGCGTGCAAGCTGGGCTCCGCTGCTAAATTGGCGCACCTTGGAAGGGCTTGAGGTCCCTGA
TCCAATTGAATCCGTGTCTGGATACCTTGGTCTTGACTCCAACAATTGCTTCCTCTGTTGCCATGAACAA
AATAGCTACTCTTGGTTTTTCCTCCCCAAATTGTGCCATTTTGACGATTCGAGACAATCATACTCAACCC
AACGTGTACCTTATATAGGTTCAAAAACAGATGAGAGACAAATGTCTACAATTAACCTCCTAGAGAAAAC
AACCTGTCATGCCCGTGCCGCAACAAGGTTAGCGTCATTATATATATGGGCATATGGTGATTCGGAAGAC
AGCTGGGATGCAGTAGAATCACTATCAAATAGCCGATGCCAAATTACACGAGAGCAATTGCAGGCCCTTT
GCCCCATGCCGTCATCAGTAAATTTACATCATAGACTCAATGACGGTATTACCCAAGTTAAGTTCATGCC
ATCAACAAACAGCAGAGTATCCAGATTTGTACATATTTCTAATGACAGGCAGAATTACGTCCTGGACGAC
ACTGTCACTGATAGTAACTTGATATATCAGCAGGTCATGCTTTTGGGTTTGAGCATATTGGAGACATACT
TTCGAGAACCAACAACTGTGAACTTGTCGAGTATCGTCCTCCATTTGCATACTGACGTGTCCTGTTGTCT
CCGTGAATGCCCTATGACACAGTATGCACCACCACTCAGAGACCTCCCTGAACTAACCATAACAATGACA
AATCCATTCCTTTATGACCAAGCACCTATCAGTGAAGCAGATCTATGTCGGCTTTCGAAGGTAGCCTTCC
GTAAAGCAGGAGACAATTATGAACTATATGATCAATTCCAACTGCGATCCACACTCTCTTCAACCACAGG
GAAGGATGTTGCGGCAACTATTTTTGGACCACTTGCGGCAGTATCTGCAAAAAATGATGCAATTGTTACT
AATGACTACAGTGGTAACTGGATCTCAGAGTTCAGGTACAGTGATTACTACCTACTGAGTACGAGTTTGG
GTTACGAGATTTTACTAATATTTGCTTACCAACTCTACTATCTAAGGATTAGGTATAAGCAAAACATCAT
TTGTTACATGGAGTCTGTATTCCGCCGTTGCCACTCATTATGCTTAGGTGACCTGATTCAAACAATCTCC
CACTCAGAAATACTGACTGGATTAAATGCTGCAGGCTTCAACTTGATGTTGGATAGGAGTGATTTGAAGA
ATAACCAATTGTCTCGCCTAGCCGTCAAGTATCTCACGCTCTGTGTCCAGGCTGCCATTAACAACTTGGA
GGTTGGCTCAGAACCTCTCTGTATTATTGGAGGTCAACTCGATGATGACATCTCGTTTCAGGTAGCGCAT
TTTCTATGTAGAAGGCTTTGCATTCTAAGTCTTGTACACTCAAATTTACAGAATCTCCCCACGATCCGTG
ATAATGAGGTTGATGTGAAATCTAAATTAATTTATGACCATCTCAAACTGGTTGCTACAACTTTGAATGA
TCGAGACCAATCGTATCTGTTAAAGCTGTTAAATAACCCAAATTTGGAATTACACACACCGCAAGTCTAC
TTCATAATGAGGAAGTGTCTAGGTTTGCTCAAGGCGTATGGCGCAGTACCATACAAACAACCTTTTCCAA
CATCACCTATTGTACCATTCCCTAATCTGAGTGGGTCTAAGTGGCACCTTGAACGTGTTATAGACAGTAT
TGAGGCACCAAAATCTTACACTTGGGTTCCTAACACAACACTCCCACTGGCCAAGGATCATGTATCCCCC
AATCCAAGCAGAATTCTTGACAAAATCAACTTGTTTAGATCACTGAGCCCCAGACACTCAGTTTGGTACC
GTAATCGTCAATACAAACTTATCCTTTCCCAGCTGAGTCATGATATTCTTGGGGGCTCTACACTTTACCT
AGGTGAAGGAGGGGGCTCAACTATCCTCACAATTGAACCCCACATTAGAAGTGACAAAATATACTACCAT
ACATACTTCCCTGCCGATCAGAGTCCGGCTCAACGCAACTTTATACCCCAGCCTACGACATTCTTGAGAT
CTAACTTTTATCACTTTGAACTGGAACCATCAGGATGTGAGTTTGTAAATTGCTGGTCTGAGGATGCAAA
CGCCACAAATCTTACAGAACTTAGGTGTATTAACCACATCATGACAGTGATACCAGTTGGCTCGTTAAAC
AGAATCATATGTGACATAGAGCTAGCTAGAGACACATCAATCAAGTCGATAGCCMCMGTTTATCTTAATC
TAGGAATTCTAGCTCATGCATTGCTTAGTCCAGGGGGAATCTGCATATGCAGGTGCCATTTACTGAACGC
TTCAAATCTTGCGATTGTATCTTTTGTACTAAAAACATTGTCAAGCAAGCTGGCAATTTCATTCTCTGGA
TTTAGCGGTGTGAATGATCCTTCTTGTGTGGTTGGAACTACCAAGGAAAGCACTATTAGCTTAGATGTTC
TCAGTTCAATTGCTTCTGCATTCATAAACGAATTGACATCGAATGAAGTACCGATTCCCCAAGAGGTATT
GACATTACTATCTTGTTACACAGAGCAGCTAGGGAACTTAGGGCAATTGATTGAGAAAACCTGGATCCGC
GAGATACGGAAACCGCATTTAATGCAGTGTGAAATGGAGTGGATCGGGCTTTTGGGAAATGATGCATTGA
GTGACGTAGACAATTTCCTGAACTATTACAACCCATCATGCTCATCAGTTCCAGAACTAATTACACCTAC
AGTTAGTTCATTGCTTTTTGAACTGGTTAGCCTAACTCCAGAAGTCTGCTCTTACGATGAATCTAATTAT
AAACGAACAATTCAGGTAGGGCAGGCATATAACATTACAGTTTCTGGCAAAGTAAGCACTATGATAAGGA
CCTGTTGCGAACAATGCATTAAGCTTCTAATAGCTAATAGTGAAGTACTAATTGATACTGATTTGGCGTA
TCTTGTTAGAGGCATTCGCGATGGGTCATTCACTCTAGGCTCGATCATAAGCCAAAACCAAATACTAAAA
GCATCCAGAGCACCACGTTACCTCAAAACACCCAAAATTCAATTATGGGTATCAACACTGTTAGCCATTA
GGATTGAGGAAGTCTTCTCACGCCATTATAGAAAGGTCCTCTTACGATCAATCCGCCTTTTGTCACTCTA
CAAGTATCTCCAGGACAAGACGAAGTAGATAACCATTTATCATAGAGTCAGACGGGTTCTAGTTCAATCC
CTGCGTTATTCTTCGCTCACAGAATCTTGGATTCCATCCGGGGCTGTGCTGACATAATATGTAAATATGT
AATATATTGGTTACTGGACATAATCAATGAGGCTTCTGTAGTATTTATCCCAACTCCTTAATATTAGTTT
CAAAATGAGAACATTATATGTTAATAAAAAACTAAAAATGATAACCAGTTGAATCTGGACCGAACTGGCA
ATTGCATAAAAAATAAAAAATTTATTAAAATTAAAATTGAAATCATATAACAACACGTTTAAGGGGAATA
AAAACAAGATTGGGAATAAAAATAATAATAATAAAAGGAATAAAACAAAAAATAAAAATAAAAATGGGAA
TAAAAATAAAAATAAAAATAAAGAAAAAAATGGGAGAAAAGCTCCAATTAACAAACAAATCAAAACTAAA
CTTAAGATTACAACTAAAAATACAAATATTAACAAAAATAGACTGAGAAGTAGAATCGTAAATAAGACCG
GCAGTCAGTTTAGTATGGAAAATAAGACCCAGATTACTTACACATCCTGCCTTAGTTTCCCCCTTATTTA
ATTTTAAGTGGATTTAGGGAGTCACTGATCCAGCTAAGAACCTATTTTCTTATAGCTAAAATCTCAATCT
TGATGTCTCCAATCAATTAAAACCGGTTGTTTAATTAAGTTGTTCCTAATCAATTCACCTCAGTAGATCC
AGTGTGAATCGCACTGGTCCAATCCAACATGGGTCTAATTAAATAAAACGACTGTAATAGGTCGAATGCG
GCCTCGATCAACAGAGTAACAAACATTACAAATTACAAATCAGAGTTGTTAATTAAACCATTTATATAAC
TTTTTGTTTAGT

>FJ177514.1|APMV4|Duck|Japan|1975
ACGAAAAAGAAGAATAAAAGGCAGAAGCCTTTTAAAAGGAACCCTGGGCTGTCGTAGGTGTGGGAAGGTT
GTATTCCGAGTGCGCCTCCGAGGCATCTACTCTACACCTATCACAATGGCTGGTGTCTTCTCCCAGTATG
AGAGGTTTGTGGACAATCAATCCCAAGTGTCAAGGAAGGATCATCGGTCCTTAGCAGGAGGATGCCTTAA
AGTTAACATCCCTATGCTTGTCACTGCATCTGAAGACCCCACCACTCGTTGGCAACTAGCATGCTTATCT
CTAAGGCTCCTGATCTCCAACTCATCAACCAGTGCTATCCGTCAGGGGGCAATACTGACTCTCATGTCAT
TACCATCACAAAACATGAGAGCAACAGCAGCTATTGCTGGTTCCACAAATGCAGCTGTTATCAACACCAT
GGAAGTCTTAAGTGTCAACGACTGGACCCCATCCTTCGACCCTAGGAGCGGTCTTTCTGAGGAAGATGCT
CAAGTTTTCAGAGACATGGCAAGAGATCTGCCCCCTCAGTTCACCTCTGGATCACCCTTCACATCAGCAT
TGGCGGAGGGGTTCACTCCTGAAGATACTCATGACCTGATGGAGGCCTTGACCAGTGTGCTGATACAGAT
CTGGATCCTGGTGGCTAAGGCCATGACCAACATTGACGGCTCTGGGGAGGCCAATGAAAGACGTCTTGCA
AAGTACATCCAAAAAGGACAGCTTAATCGTCAGTTTGCAATTGGTAATCCTGCCCGTCTGATAATCCAAC
AGACAATCAAAAGCTCCTTAACTGTCCGTAGGTTCTTGGTCTCTGAGCTTCGTGCGTCACGAGGTGCAGT
AAAAGAAGGATCCCCTTACTATGCAGCTGTTGGGGATATCCACGCTTACATCTTTAATGCGGGATTGACA
CCATTCTTGACCACCTTAAGATACGGGATAGGCACCAAGTACGCCGCTGTTGCACTCAGTGTGTTCGCTG
CAGATATTGCAAAGTTGAAGAGCCTACTTACCCTGTACCAGGACAAGGGTGTAGAAGCTGGATACATGGC
ACTCCTTGAGGATCCAGACTCCATGCACTTTGCACCTGGAAACTTCCCACACATGTACTCCTATGCAATG
GGGGTAGCTTCTTACCATGATCCTAGCATGCGCCAATACCAATACGCCAGGAGGTTCCTCAGCCGTCCTT
TCTACTTACTAGGAAGGGACATGGCCGCCAAGAACACAGGCACGCTGGATGAGCAACTGGCGAAGGAACT
GCAAGTATCAGAGAGAGATCGCGCCGCATTATCCGCTGCGATTCAATCAGCGATGGAGGGGGGAGAGTCC
GACGACTTCCCACTGTCGGGATCCATGCCGGCTCTCTCTGAGAATGCGCAACCAGTTACCCCCAGACCTC
AACAGTCCCAGCTCTCTCCCCCCCAATCATCAAACATGCCCCAATCAGCACCCAGGACCCCAGACTATCA
ACCCGACTTTGAACTGTAGGCTTCATCACCGCACCAACAACAGCCCAAGAAGACCACCCCTCCCCCCACA
CATCTCACCCAGCCACCCATAAAGACTCAGTCCCACGCCCCAGCATCTCCTTCATTTAATTAAAAACCGA
CCAACAGGGTGGGGAAGGAGAGTCATTGGCTACTGCCAATTGTGTGCAGCAATGGATTTTACTGACATTG
ATGCTGTCAACTCATTGATCGAATCATCATCGGCAATCATAGACTCCATACAGCATGGAGGGCTGCAACC
AGCGGGCACCGTCGGCCTATCGCAGATCCCAAAAGGGATAACCAGCGCATTAACCAAGGCCTGGGAGGCT
GAGGCGGCAACTGCCGGTAATGGGGACACCCAACACAAATCTGACAGTCCGGAGGATCATCAGGCCAACG
ACACAGATTCCCCTGAAGACACAGGTACTGACCAGACCACCCAGGAGGCCAACATCGTTGAGACACCCCA
CCCCGAGGTGCTGTCAGCAGCCAAAGCCAGACTCAAGAGGCCCAAAGCAGGGAGGGACACCCGCGACAAC
TCCCCTGCGCAACCCGATCATCTTTTAAAGGGGGGCCTCCTGAGCCCACAACCAGCAGCATCATGGGTGC
AAAATCCACCCAGTCATGGAGGTCCCGGCACCGCCGATCCCCGCCCATCACAAACTCAGGATCATTCCCC
CACCGGAGAGAAATGGCGATTGTCACCGACAAAGCAACCGGAGACATTGAACTGGTGGAGTGGTGCAACC
CGGGGTGCACAGCAGTCCGAATTGAACCCACCAGACTCGACTGTGTATGCGGACACTGCCCCACCATCTG
TAGCCTCTGCATGTATGACGACTGATCAGGTACAACTACTAATGAAGGAGGTTGCTGACATAAAATCACT
CCTTCAGGCGTTAGTGAGGAACCTCGCTGTCTTGCCCCAATTGAGGAATGAGGTTGCAGCAATCAGAACA
TCACAGGCCATGATAGAGGGGACACTCAATTCGATCAAGATTCTTGACCCTGGGAATTATCAGGAATCAT
CACTAAACAGTTGGTTCAAACCTCGCCAAGATCACACTGTTGTTGTGTCTGGACCAGGGAATCCATTGGC
CATGCCAACCCCAGTCCAAGACAACACCATATTCCTGGACGAGCTAGCCAGACCTCATCCTAGTGTGGTC
AATCCTTCCCCACCCATCACCAACACCAATGTTGACCTTGGCCCACAGAAGCAGGCTGCAATAGCCTATA
TCTCCGCTAAATGCAAGGATCCGGGGAAACGAGATCAGCTATCAAGGCTCATTGAGCGAGCAACCACCCC
AAGTGAGATCAACAAAGTTAAAAGACAAGCCCTTGGGCTCTAGATCACTCGATCACCCCTCATGGTGATC
ACAACAATAATCAGAACCCTTCCGAACCACATGACCAACCCAGCCCACCGCCCACACCGTCCATCGACAT
CCCTTGCCAAACATCCTGCCGTAGCTGATTTATTCAAAAGAGCTCATTTGATATGACCTGGTAATCATAA
AATAGGGTGGGGAAGGTGCTTTGCCTGTAAGGGGGCTCCCTCATCTTCAGACACGTGCCCGCCATCTCAC
CAACAGTGCAATGGCAGACATGGACACGGTGTATATCAATCTGATGGCAGATGACCCAACCCACCAAAAA
GAACTGCTGTCCTTTCCTCTCATCCCTGTGACCGGTCCTGACGGGAAGAAGGAACTCCAACACCAGATCC
GGACCCAATCCTTGCTCGCCTCAGACAAACAAACTGAACGGTTCATCTTCCTCAACACTTACGGATTCAT
CTATGACACCACACCGGACAAGACAACTTTTTCCACCCCAGAGCATATTAATCAGCCTAAGAGGACGACG
GTGAGTGCCGCGATGATGACCATTGGCCTGGTTCCCGCCAATATACCCCTGAACGAACTAACGGCTACTG
TGTTCAGCCTTAAAGTAAGAGTGAGGAAAAGTGCGAGGTATCGGGAAGTGGTCTGGTATCAATGCAATCC
AGTACCGGCCCTGCTTGCAGCCACCAGGTTTGGTCGCCAAGGAGGTCTCGAGTCGAGCACTGGAGTCAGT
GTAAAGGCTCCCGAGAAGATAGATTGTGAGAAGGATTATACCTACTACCCTTATTTCTTATCTGTGTGCT
ACATCGCCACCTCCAACCTGTTCAAGGTACCGAGGATGGTTGCTAATGCAACCAACAGTCAATTATACCA
CCTTACCATGCAGGTCACATTTGCCTTTCCAAAAAACATCCCTCCAGCCAACCAGAAACTCCTGACACAG
GTGGATGAGGGATTCGAGGGCACTGTGGATTGCCATTTTGGGAACATGCTGAAAAAGGATCGGAAAGGGA
ACATGAGGACACTGTCCCAGGCGGCAGATAAGGTCAGACGAATGAATATTCTTGTTGGTATCTTTGACTT
GCATGGGCCAACGCTCTTCCTGGAGTATACCGGGAAACTGACAAAGGCTCTGCTAGGGTTCATGTCCACC
AGCCGAACAGCAATCATCCCCATATCTCAGCTCAATCCCATGCTGAGTCAACTCATGTGGAGCAGTGATG
CCCAGATAGTAAAGTTAAGGGTTGTCATAACTACATCCAAACGCGGCCCGTGCGGGGGTGAGCAGGAGTA
TGTGCTGGATCCCAAATTCACAGTTAAGAAAGAAAAGGCTCGACTCAACCCTTTCGAGAAGGCAGCCTAA
TGATTTAATCCGCAAGATCCCAGAAATCAGACCACTCTATACTATCCACTGATCACTGGAAATGTAATTG
TACAGTTGATGAATCTGTGAAGAATCAATTAAAAAACCGGATCCTTATTAGGGTGGGGAAGTAGTTGATT
GGGTGTCTAAACAAAAGCATTTCTTCACACCTCCCCGCCACGAAACAACCACAATGAGGCTATCAAACAC
AATCTTGACCTTGATTCTCATCATACTTACCGGCTATTTGATAGGTGTCCACTCCACCGATGTGAATGAG
AAACCAAAGTCCGAAGGGATTAGGGGTGATCTTACACCAGGTGCGGGTATTTTCGTAACTCAAGTCCGAC
AGCTCCAGATCTACCAACAGTCTGGGTACCATGATCTTGTCATCAGATTGTTACCTCTTCTACCAACAGA
GCTTAATGATTGTCAAAGGGAAGTTGTCACAGAGTACAATAACACTGTATCACAGCTGTTGCAGCCTATC
AAAACCAACCTGGATACTTTGTTGGCAGATGGTAGCACAAGGGATGTTGATATACAGCCGCGATTCATTG
GGGCAATAATAGCCACAGGTGCCCTGGCTGTAGCAACGGTAGCTGAGGTAACTGCAGCTCAAGCACTATC
TCAGTCAAAAACGAATGCTCAAAATATTCTCAAGTTGAGAGATAGTATTCAGGCCACCAACCAAGCAGTT
TTTGAAATTTCACAGGGACTCGAAGCAACTGCAACCGTGCTATCAAAACTGCAAACTGAGCTCAATGAGA
ATATCATCCCAAGTCTGAACAACTTGTCCTGTGCTGCCATGGGGAATCGCCTTGGTGTATCACTCTCACT
CTATTTGACCTTAATGACCACTCTATTTGGGGACCAGATCACAAACCCAGTGCTGACGCCAATCTCTTAC
AGCACCCTATCGGCAATGGCGGGTGGTCACATTGGTCCAGTGATGAGTAAGATATTAGCCGGATCTGTCA
CAAGTCAGTTGGGGGCAGAACAACTGATTGCTAGTGGCTTAATACAGTCACAGGTAGTAGGTTATGATTC
CCAGTATCAGCTGTTGGTTATCAGGGTCAACCTTGTACGGATTCAGGAAGTCCAGAATACTAGGGTTGTA
TCACTAAGAACACTAGCAGTCAATAGGGATGGTGGACTTTACAGAGCCCAGGTGCCACCCGAGGTAGTTG
AGCGATCTGGCATTGCAGAGCGGTTTTATGCAGATGATTGTGTTCTAACTACAACTGATTACATCTGCTC
ATCGATCCGATCTTCTCGGCTTAATCCAGAGTTAGTCAAGTGTCTCAGTGGGGCACTTGATTCATGCACA
TTTGAGAGGGAAAGTGCATTACTGTCAACTCCCTTCTTTGTATACAACAAGGCAGTCGTCGCAAATTGTA
AAGCAGCGACATGTAGATGTAATAAACCGCCATCTATCATTGCCCAATACTCTGCATCAGCTCTAGTAAC
CATCACCACCGACACTTGTGCTGACCTTGAAATTGAGGGTTATCGTTTCAACATACAGACTGAATCCAAC
TCATGGGTTGCACCAAACTTCACGGTCTCAACCTCACAAATAGTATCGGTTGATCCAATAGACATATCCT
CTGACATTGCCAAAATTAACAATTCTATCGAGGCTGCGCGAGAGCAGCTGGAACTGAGCAACCAGATCCT
TTCCCGAATCAACCCACGGATTGTGAACGACGAATCACTAATAGCTATTATCGTGACAATTGTTGTGCTT
AGTCTCCTTGTAATTGGTCTTATTATTGTTCTCGGTGTGATGTACAAGAATCTTAAGAAAGTCCAACGAG
CTCAAGCTGCTATGATGATGCAGCAAATGAGCTCATCACAGCCTGTGACCACCAAATTGGGGACACCCTT
CTAGGTGAATAATCATATCAATCCATTCAATAATGAGCGGGACATACCAATCACCAACGACTGTGTCACA
AGGCCGGTTAGGAATGCACCGGATCTCTCTCCTTCCTTTTTAATTAAAAACGGTTGAACTGAGGGTGAGG
GGGGGGGTGTGCATGGTAGGGTGGGGAAGGTAGCCAATTCCTGCCCATTGGGCCGACCGTACCAAGAGAA
GTCAACAGAAGTATAGATGCAGGGCGACATGGAGGGTAGCCGTGATAACCTCACAGTAGATGATGAATTA
AAGACAACATGGAGGTTAGCTTATAGAGTTGTATCCCTCCTATTGATGGTGAGTGCCTTGATAATCTCTA
TAGTAATCCTGACGAGAGATAACAGCCAAAGCATAATCACGGCGATCAACCAGTCGTATGACGCAGACTC
AAAGTGGCAAACAGGGATAGAAGGGAAAATCACCTCAATCATGACTGATACGCTCGATACCAGGAATGCA
GCTCTTCTCCACATTCCACTCCAGCTCAATACACTTGAGGCAAACCTGTTGTCCGCCCTCGGAGGTTACA
CGGGAATTGGCCCCGGAGATCTAGAGCACTGTCGTTATCCGGTTCATGACTCCGCTTACCTGCATGGAGT
CAATCGATTACTCATCAATCAAACAGCTGACTACACAGCAGAAGGCCCCCTGGATCATGTGAACTTCATT
CCGGCACCAGTTACGACTACTGGATGCACAAGGATCCCATCCTTTTCTGTATCATCATCCATTTGGTGCT
ATACACACAATGTGATTGAAACAGGTTGCAATGACCACTCAGGTAGTAATCAATATATCAGTATGGGGGT
GATTAAGAGGGCTGGCAACGGCTTACCTTACTTCTCAACAGTCGTGAGTAAGTATCTGACCGATGGGTTG
AATAGAAAAAGCTGTTCCGTAGCTGCGGGATCCGGGCATTGTTACCTCCTTTGTAGCCTAGTGTCAGAGC
CCGAACCTGATGACTATGTGTCACCAGATCCCACACCGATGAGGTTAGGGGTGCTAACAAGGGATGGGTC
TTACACTGAACAGGTGGTACCCGAAAGAATATTTAAGAACATATGGAGCGCAAACTACCCTGGGGTAGGG
TCAGGTGCTATAGCAGGAAATAAGGTGTTATTCCCATTTTACGGCGGAGTGAAGAATGGATCAACCCCTG
AGGTGATGAATAGGGGAAGATATTACTACATCCAGGATCCAAATGACTATTGCCCTGACCCGCTGCAAGA
TCAGATCTTAAGGGCAGAACAATCGTATTATCCTACTCGATTTGGTAGGAGGATGGTAATGCAGGGAGTC
CTAACATGTCCAGTATCCAACAATTCAACAATAGCCAGCCAATGCCAATCTTACTATTTCAACAACTCAT
TAGGATTCATCGGGGCGGAATCTAGGATCTATTACCTCAATGGTAACATTTACCTTTATCAAAGAAGCTC
GAGCTGGTGGCCTCACCCCCAAATTTACCTACTTGATTCCAGGATTGCAAGTCCGGGTACGCAGAACATT
GACTCAGGCGTTAACCTCAAGATGTTAAATGTTACTGTCATTACACGACCATCATCTGGCTTTTGTAATA
GTCAGTCAAGATGCCCTAATGACTGCTTATTCGGGGTTTATTCAGATGTCTGGCCTCTTAGCCTTACCTC
AGACAGCATATTTGCATTTACAATGTACTTACAAGGGAAGACGACACGTATTGACCCAGCTTGGGCGCTA
TTCTCCAATCATGTAATTGGGCATGAGGCTCGTTTGTTCAACAAGGAGGTTAGTGCTGCTTATTCTACCA
CCACTTGTTTTTCGGACACCATCCAAAACCAGGTGTATTGTCTGAGTATACTTGAAGTCAGAAGTGAGCT
CTTGGGGGCATTCAAGATAGTGCCATTCCTCTATCGTGTCTTATAGGCACCTGCTTGGTCAAGAACCCTG
AGCAGCCATAAAATTAACACTTGATCTTCCTTAAAAACACCTATCTAAATTACTGTCTGAGATCCCTGAT
TAGTTACCCTTTCAATCAATCAATTAATTTTTAATTAAAAACGGAAAAATGGGCCTAGTTCCAAGGAAAG
GATGGGACCCATTAGGGTGGGGAAGGATTACTTTGTTCCTTGACTCGCACCCACGTACACCCAATCCCAT
TCCTGTCAAGAAGGAACCCTTCCCAAACTCACCTTGCAATGTCCAATCAGGCAGCTGAGATTATACTACC
CACCTTCCATCTTTTATCACCCTTGATCGAGAATAAGTGCTTCTACTACATGCAATTACTTGGTCTCGTG
TTACCACATGATCACTGGAGATGGAGGGCATTCGTCAATTTTACAGTGGATCAAGCACACCTTAAAAATC
GTAATCCCCGCTTAATGGCCCACATCGATCACACTAAGGATAGACTAAGGGCTCATGGTGTCTTGGGTTT
CCACCAGACTCAGACAAGTGAGAGCCGTTTCCGTGTCTTGCTCCATCCTGAAACTTTACCTTGGCTATCA
GCAATGGGAGGATGCATCAACCAGGTTCCCAAGGCATGGCGGAACACTCTGAAATCTATCGAGCACAGTG
TGAAGCAGGAGGCGACTCAACTGAAGTTACTCATGGAAAAAACCTCACTAAAGCTAACAGGAGTATCTTA
CTTATTCTCCAATTGCAATCCCGGGAAAACTGCAGCGGGAACTATGCCCGTACTAAGTGAGATGGCATCA
GAACTCTTGTCAAATCCCATCTCCCAATTCCAATCAACATGGGGGTGTGCTGCTTCAGGGTGGCACCATG
TAGTCAGCATCATGAGGCTCCAACAGTATCAAAGAAGGACAGGTAAGGAAGAGAAAGCAATCACTGAAGT
TCAGTATGGCTCGGACACCTGTCTCATTAATGCAGACTACACCGTCGTTTTTTCCGCACAGGACCGTGTC
ATAGCAGTCTTGCCTTTCGATGTTGTCCTCATGATGCAAGACCTGCTTGAATCCCGACGGAATGTCTTGT
TCTGTGCCCGCTTTATGTATCCCAGAAGCCAACTACATGAGAGGATAAGTACAATACTGGCCCTTGGAGA
CCAACTCGGGAGAAAAGCACCCCAAGTCCTGTATGATTTCGTAGCTACCCTCGAATCATTTGCATACGCT
GCTGTCCAACTTCATGACAACAACCCTATCTACGGTGGGGCTTTCTTTGAGTTCAATATCCAAGAACTGG
AAGCTATTTTGTCCCCTGCACTTAATAAGGATCAAGTCAACTTCTACATAAGTCAAGTTGTCTCAGCATA
CAGTAACCTTCCCCCATCTGAATCAGCAGAATTGCTATGCTTACTACGCCTGTGGGGTCATCCCTTGCTA
AACAGTCTTGATGCAGCAAAGAAAGTCAGAGAATCTATGTGTGCTGGGAAGGTTCTTGATTATAATGCTA
TTCGACTAGTTTTGTCTTTTTATCATACGTTATTAATCAATGGGTATCGGAAGAAACATAAGGGTCGCTG
GCCAAATGTGAATCAACATTCACTACTCAACCCGATAGTGAAGCAGCTTTACTTTGATCAGGAGGAGATC
CCACACTCTGTTGCCCTTGAGCACTATTTAGATATCTCGATGATAGAATTTGAGAAGACTTTTGAAGTGG
AACTATCTGATAGTCTAAGCATCTTTCTGAAGGATAAGTCGATAGCTTTGGATAAACAAGAATGGCACAG
TGGTTTTGTCTCAGAAGTGACTCCAAAGCACCTACGAATGTCTCGTCATGATCGCAAGTCTACCAATAGG
CTATTGTTAGCCTTTATTAACTCCCCTGAATTCGATGTTAAGGAAGAGCTTAAATATTTGACTACAGGTG
AGTATGCCACTGACCCAAATTTCAATGTCTCTTACTCACTGAAAGAGAAGGAAGTTAAGAAAGAAGGGCG
CATTTTCGCAAAGATGTCACAGAAAATGAGAGCATGCCAGGTTATTTGTGAAGAGTTACTAGCACATCAT
GTGGCTCCTTTGTTTAAAGAGAATGGTGTTACACAATCGGAGCTATCCCTGACAAAGAATTTGTTGGCTA
TTAGCCAACTGAGTTACAACTCGATGGCCGCTAAGGTGCGATTGCTGAGGCCAGGGGACAAGTTCACCGC
TGCACACTATATGACCACAGACCTAAAAAAGTACTGCCTTAACTGGCGGCACCAGTCAGTCAAATTGTTC
GCCAGAAGCCTGGATCGACTATTTGGGTTAGACCATGCTTTTTCTTGGATACACGTCCGTCTCACCAATA
GCACTATGTACGTTGCTGACCCATTCAATCCACCAGACTCAGATGCATGCACAAATTTAGACGACAATAA
GAACACTGGGATTTTTATTATAAGTGCTCGAGGTGGTATAGAAGGCCTTCAACAGAAACTATGGACTGGC
ATATCAATTGCAATCGCCCAGGCGGCAGCAGCCCTCGAGGGCTTACGAATTGCTGCCACTTTGCAGGGGG
ATAACCAGGTTTTAGCGATTACGAAAGAATTCATGACCCCAGTCTCGGAGGATGTAATCCACGAGCAGCT
ATCTGAAGCGATGTCGCGATACAAGAGGACTTTCACATACCTTAATTATTTAATGGGGCACCAATTGAAG
GATAAAGAAACCATCCAATCCAGTGACTTCTTCGTTTACTCCAAAAGGATCTTCTTCAATGGGTCAATCC
TAAGTCAATGCCTCAAGAACTTCAGTAAACTCACTACCAATGCCACTACCCTTGCTGAGAACACTGTAGC
CGGCTGCAGTGACATCTCCTCATGCATAGCCCGTTGTGTGGAAAACGGGTTGCCTAAGGATGCTGCATAT
GTTCAGAATATAATCATGACTCGGCTTCAACTGTTGCTAGATCACTACTATTCTATGCATGGTGGCATAA
ACTCAGAGTTAGAGCAGCCAACTCTAAGTATCCCTGTCCGAAACGCAACCTATTTACCATCTCAATTAGG
CGGTTACAATCATTTGAATATGACCCGACTATTCTGTCGCAATATCGGTGACCCGCTTACTAGTTCTTGG
GCAGAGTCAAAAAGACTAATGGATGTTGGCCTTCTCAGTCGTAAGTTCTTAGAGGGGATATTATGGAGAC
CCCCGGGAAGTGGGACATTTTCAACACTCATGCTTGATCCGTTCGCACTTAACATTGATTACTTAAGGCC
ACCAGAGACAATAATCCGAAAACACACCCAAAAAGTCTTGTTGCAGGATTGTCCTAATCCTCTATTAGCA
GGTGTAGTTGACCCGAACTACAACCAGGAATTAGAATTATTAGCTCAGTTCCTGCTTGATCGGGAAACCG
TTATTCCCAGGGCTGCCCATGCCATCTTTGAACTGTCTGTCTTGGGAAGGAAAAAACATATACAAGGATT
GGTTGATACTACAAAAACAATTATTCAGTGCTCATTAGAAAGACAGCCACTGTCCTGGAGGAAAGTTGAG
AACATTGTAACCTACAATGCGCAGTATTTCCTCGGGGCCACCCAGCAGGTTGACACCAATATCTCAGAAA
GGCAGTGGGTGATGCCAGGTAATTTCAAGAAGCTTGTATCTCTTGACGATTGCTCAGTCACGTTGTCCAC
TGTGTCACGGCGCATTTCTTGGGCCAATCTACTTAACTGGAGGGCTATAGATGGTTTGGAAACTCCAGAT
GTGATAGAGAGTATTGATGGCCGCCTTGTGCAATCATCCAATCAATGCGGCCTATGTAATCAAGGATTGG
GCTCCTACTCCTGGTTCTTCTTGCCCTCCGGGTGTGTGTTCGACCGTCCACAAGATTCTCGAGTGGTTCC
AAAGATGCCATACGTGGGATCCAAAACGGATGAGAGACAGACTGCGTCAGTGCAGGCTATACAGGGATCC
ACATGTCACCTTAGAGCAGCATTGAGACTTGTATCACTCTACCTTTGGGCCTATGGAGATTCTGACATAT
CATGGCTAGAAGCCGCGACATTGGCTCAAACACGGTGCAATATTTCTCTTGATGACCTGCGGATCCTGAG
CCCTCTTCCTTCCTCGGCAAATTTACACCACAGATTGAATGACGGGGTAACACAAGTGAAATTCATGCCC
GCCACATCGAGCCGGGTGTCAAAGTTCGTCCAAATTTGCAATGACAACCAGAATCTTATCCGTGATGATG
GGAGTGTTGATTCCAATATGATTTATCAGCAGGTTATGATATTAGGGCTTGGAGAGATTGAATGTTTGTT
AGCTGACCCAATCGATACAAACCCAGAACAACTGATTCTTCACCTACACTCTGATAATTCTTGCTGTCTC
CGGGAGATGCCAACGACCGGTTTTGTACCTGCTTTAGGATTGACCCCATGCTTAACTGTCCCAAAGCACA
ATCCGTATATTTATGATGATAGCCCAATACCCGGTGATTTGGATCAGAGGCTCATTCAAACCAAATTCTT
TATGGGTTCTGACAATCTAGATAATCTTGATATCTACCAGCAGCGAGCTTTACTGAGTCGGTGTGTGGCT
TATGACATTATCCAATCAGTATTCGCTTGCGATGCACCAGTATCTCAGAAGAATGATGCAATCCTTCACA
CTGACTACCATGAAAATTGGATCTCAGAGTTCCGATGGGGTGACCCTCGCATAATCCAAGTAACAGCAGG
TTACGAGTTAATTCTGTTCCTTGCATACCAGCTTTATTATCTCAGAGTGAGGGGTGACCGTGCAATCCTG
TGTTATATTGATAGGATACTCAACAGGATGGTATCTTCCAATCTAGGCAGTCTCATCCAGACGCTCTCTC
ATCCGGAGATTAGGAGGAGATTTTCATTGAGTGATCAAGGGTTCCTTGTCGAAAGGGAGCTAGAGCCAGG
TAAGCCACTGGTAAAACAAGCGGTTATGTTCCTAAGGGACTCAGTCCGCTGCGCTTTAGCAACTATCAAG
GCAGGAATTGAGCCTGAGATCTCCCGAGGTGGCTGTACCCAGGATGAGCTGAGCTTTACCCTTAAGCACT
TACTATGTCGGCGTCTCTGTATAATTGCTCTCATGCATTCGGAAGCAAAGAACTTGGTCAAAGTTAGAAA
CCTTCCAGTAGAGGAAAAAACCGCCTTACTATACCAGATGTTGATCACTGAGGCCAATGCCAGGAGATCA
GGGTCTGCTAGTATCATCATAAGCTTAGTTTCAGCACCCCAGTGGGACATTCATACACCAGCGTTGTATT
TTGTATCAAAGAAAATGCTGGGGATGCTCAAAAGGTCAACCACACCCTTGGATATAAGTGACCTTTCTGA
GAGCCAGAACCTCACACCAACAGAATTGAATGATGTTCCTGGTCACATGGCAGAGGAATTTCCCTGTTTG
TTTAGCAGTTATAACGCTACATATGAAGACACAATTACTTACAATCCAATGACTGAAAAACTCGCAGTGC
ACTTGGACAATGGTTCCACCCCTTCCAGAGCGCTTGGTCGTCACTACATCCTGCGACCCCTTGGGCTTTA
CTCGTCTGCATGGTACCGGTCTGCAGCACTATTAGCGTCAGGGGCCCTCAGTGGGTTGCCTGAGGGGTCA
AGCCTGTACTTGGGAGAGGGGTATGGGACCACCATGACTCTACTTGAGCCCGTTGTCAAGTCCTCAACTG
TTTACTACCATACATTGTTTGACCCAACCCGGAATCCTTCACAGCGGAACTACAAACCAGAACCGCGGGT
ATTCACTGATTCCATTTGGTACAAGGATGATTTCACACGACCACCTGGTGGCATTGTAAATCTATGGGGT
GAAGACGTACGTCAGAGTGATATTACACAGAAAGACACGGTTAATTTCATATTATCTCGGGTCCCGCCAA
AATCACTCAAATTGATACACGTTGATATTGAGTTCTCCCCAGACTCTGATGTACGGACGCTACTATCTGG
CTATTCCCATTGTGCACTATTGGCCTACTGGCTACTGCAACCTGGAGGGCGATTTGCGGTTAGAGTTTTC
TTAAGTGACCATATCATAGTCAACTTGGTCACTGCCATTCTGTCCGCTTTTGACTCTAATCTGGTGTGCA
TTGCGTCAGGATTGACACACAAGGATGATGGGGCAGGTTATATTTGTGCAAAGAAGCTTGCAAATGTTGA
GGCTTCAAGAATTGAGTATTACTTGAGGATGGTCCACGGCTGTGTTGACTCATTAAAAATTCCTCATCAA
TTAGGAATCATTAAATGGGCTGAGGGTGAAGTGTCCCGACTTACCAAAAAGGCGGATGATGAAATAAACT
GGCGGTTAGGTGATCCAGTTACCAGATCATTTGATCCGGTTTCTGAGCTAATAATTGCGCGAACAGGGGG
ATCAGTATTAATGGAATACGGGACTTTTACTAACCTCAGGTGTGCGAACTTGGCAGATACATATAAACTT
TTGGCTTCAATTGTAGAGACCACCTTAATGGAAATAAGGGTTGAGCAAGATCAGTTGGAAGATGATTCGA
GGAGACAAATCCAGGTAGTCCCTGCTTTTAATACAAGATCCGGGGGAAGGATCCGTACATTGATTGAGTG
TGCTCAGCTGCAGGTCATAGATGTTATCTGTGTGAACATAGATCACCTCTTTCCCAAACACCGACATGCT
CTTGTCACACAACTTACTTACCAGTCAGTGTGCCTTGGGGACTTGATTGAAGGCCCCCAAATTAAGACAT
ATCTAAGGGCCAGGAAGTGGATCCAACGTAGGGGACTCAATGAGACAATTAACCATATCATCACTGGACA
AGTGTCGCGGAATAAGGCAAGGGATTTTTTCAAGAGGCGCCTGAAGTTGGTTGGCTTTTCGCTCTGTGGC
GGTTGGGGCTACCTCTCACTTTAGCTGCTTAGATTGTTGATTATTATGAATAATCGGAGTCGAAATCGTA
AATAGAAAGACATAAAATTGCAAATAAGCAATGATCGTATTAATATTTAATAAAAAATATGTCTTTTATT
TCGT

>KX258200.1|APMV14|Duck|Japan|2011
ACCAAACAAGGAATTCAGAAGGGTACTGAATTTAAGAAGACACTGTCTCATTCGTGAGGGGGAATCTGGT
GGACTTCGGGTCCGCTACCGGTGTACCCGAATAGTCAACTAGATTCCTCAAAATGTCGTCTGTGTTCAAC
GAGTATGAGAAACTCCAGGACCTCTTGGTCCAACCCCAAAAAAAGAGGGTGGATGCGACCGGAACATCTC
TGCTGAAAGTGACAATACCAGTCTGTATTACTATGTCAGATGAGATGGAGGACAGGTATGCTTTAGCAAT
GTTAGCTATGAGATGGATCAGCAGCACCAATGCGCCAGACGCTGTCCGAATCGGGGCAATGATAACAGTG
CTTAGTCTGCACGCAGGAAACATGAGGTCCCATGCAATGCTCGCAGCTAGATCCCCAGATTCAGAGATAC
AAATCTTAGAGGTGGAAGAAGTTGACAATGACAACAGGACCATCCGATTCTCAGGCAGAAGCGGAGTCCC
GGATGGCAGGGCACGGCAACTCTATGCACTAGCCACTGACACAATGAGCGGATGTGCAAATGGGAGTCCA
TTCATTAACGGAGGGATTGAACAAAATCCTCCTGGGGATATGACAGAATTACTTGAGATGATTCATAGCA
TGGCTGCTCAAGTTTGGATTGCAGCAATGAAGTCCATGACAGCACCTGATAGTGCCTCAGAGTCTGAAGC
TCGCAGAACTGCAAAGTACGCTCAGCAAGGCAGGATAAACAAGGCCACACTAGTGCACCCTGCTGTTCGG
GCTGAATTCACTAGACTTGTCAGGAAAGCAATGGTGCTGAGAGCTTTCATGATCCAGGAGATAAGGAGGG
CATCTTCCATGAGCGGGGAACACAGCAGGTACTATGCGATGGTGGGGGACATGGGTGCGTATTTTAGGAA
TCAGGGATTGGCATCCTTCTTCCTGACATTACGCTTTGGTGTGGGTACAAGATTTCCTGCCCTAGCGATT
TCTGCTCTATCTGCAGATCTGAAGAAGGTTAAAAGTCTGATTAAGCTGTACCAACAGAAAGGTGACAACG
CAGCATTCATGGCATTCCTTGAGGACCCTCAGATGATGGACTTTGCTCCCGGGAATTACACATTGCTGTA
CTCATATGCAATGGGCGTGGGGTCGATTCTTGAGAGCAGTGTGGGGAAGTACCAGTTTGCAAGGAACTTC
TTGAATGAAACCTTCTTCAGACTAGGAGTTGATACTGCACAGAAACACCAGAGCTCGCTGGATGAAGAGA
CTGCAAATGAGCTTGGTCTCACAAAAGAAGCCAGGCAATCTGTGAAAGAATTGGTTGCATCAATTGACAT
AGCTGGAGGAGACCAAATTCAGCCTCAAGCACCTGCATTCCTTGACCAAGGCATGAGCCAAAGGACTGGT
GACACAGACATAGGATCAAATCAGTTGTCCACACCAATGAAGCGGCCAAGGACACCCGACTATGACTCAC
CTCAAAATCCCGATGATTCCCCAAACTATGACCTCGATATTTAATCAAACCACCCGTCAGATCCGACACC
CGCCACCATACTGAACCAATGATCACACGAATGTCTGTATGCTGATTCCAATCATTGATAGAATTAATAA
AAAATTGAGGGGGAAGTCTGTGTGTGCTGCTACGCAGCCTTGACTGTCATAGCAGCACCTGAAACATGGA
CTTCTCCGATGATAATGAGATAACAGAACTTCTTAACATAAGCCTTGACACCATCAATAAAATCCAGCAT
GCAGAGGATATAAAGCCCAAAACAGTAGGCAAGTCTGCGATAAAACCTGGGAACACCAAAGCTCTCACCA
AAGCATGGGAGGACGACAGCAACACCACCAGTGATAACACCCAGAATGATGTCAGAGGAAACAGCTCTGC
TGCATCCAATGCACAACAATCCAAGGAGGAGTCAGGACCCGAAACCAGACCAGAAACGGCAGGTGTCGAG
GTGCCATCCGACCCGACCAAGAGCAGCCCGGATCAGGCAGAGACAGGGTGGTCTAGAGGCTCCAACCTAG
ACAAAACGCTTGAAAATCTTGAAAAAGCAACATCAAACAGGGTAAGCGACCAAACCCAAAAGGTTTTAAA
AGGGGCCGGTGGCCAGGGACCCACTCCTCAGGAGACCAAGATGAACAATGGGAGGAAGGCACAAAAAACG
ACCTCTGGCCCGGCTGTCAACATCAGAACCCAGCCCAACGCAGGACTGGACTCTGGGCGCCAGGACATCG
GAGAGAATACTCAATTGATTGGAGCCAATCAGGCATCTGGGTTCGAGAGTGGTGCAATCCCGAATGTTCT
CCAATCACCCCAATACCCCGGGTCTTCACATGTGTCTGCGGTAAATGCCCAAGAGTTTGCCAACTTTGCA
TCAACGATTACAGAAACTTTAAGATTCCTTGTGGCTCGCGTGGAGACAGTTGAAAATCGGCTAACAGAAC
TAACAAAACTAATCATGCCGATCATGTCCATTAAGAATGACATCAATTCCATTAAAACCTCCTGCTCTCT
TCTGGAGGGCCAGATGGCTATGGTGCAGATATTAGAGCCCGGTAGTGCTCATTACTCGAGTCTCAATGAA
TTACGGCAAGCCACTCAAAAACGAGTATTAGTCTCAACCGAGCAACTGCACCCCAAGCAGGAAATTTTCA
GTGAGGGAGTCATAGTGAAAGATGAAGTTGGTAGACCTGTCAGTGCCAATACTAGACTTGGCGGGAAGAA
TACAGCAGCAGACATGACTCCTGTAACAACCGGAGAAATCGAGGCACTCAACTCTATGCTAGACAGTTTT
GGCATCACTGGAAAGAAGAGAGCACGACTTGAGTCCCAAATCAATTCCATCAAGACGAGCGAGGATGCCA
AGAGGGTTAAAAGAATGATCATGGCTTCTTAATCACCCATCACTTGCCTGCAATCATGCGACGAGTCTAA
ATATCACAGTGATAACGACCCATCAATCATATTCTGCACCCTGATCATCTGTAATTAATAAAAAAATTCT
TGTGCCGGTCAATAAGAATTGTGAGGGGGAACTGGTGGTGGCTCAGAGCCACAGTTGCTCCGAGTCTCAT
CAGTTCTCCTGTGTCGCTCAGCCATGGCCTCCGCAAGTGTAAATCTATTTGTCGATGAAAGTGCCCCCTC
ATCATCACTCCTGGCATTCCCAATTGTGACTAAGGACAATGGGAGCGGAGGGAAAGCGCTGCAACCCCAG
ATAAGGATAGCTTACCATGGAGAAGTCCAAGGGAGTAAACGGAGTGTTATGTTTGTGAATTGCTATGGAT
TCATAGAGGATTACTCCGACAGAAATGAGGGGTTTCTGAACCCTGATGAGCCTCCAAAACCCAGAACAGT
CACAGCTGCATGCTTGACTATCGGGAGTGTATCTGGTGATCTGGACCCTAGAGAGGTTGCGAGAGCTTGT
TTTGACTTGGATGTGAAGGTCAAGATTAATGCAGACTCCCGAGAACGTGTTGCATTCTCGTTCCGCACTA
AACCTGCCCTATTAATATCATCCAGAGTGATTAGTGGAGGAGGAATAGTTCTCTCAGCTGAAGATAACAT
CAAGTGTGTGGGGAAAATGGCAGTTGATAAGGATTACCGACTCCGGATCATGTTTTGCTCTACCACATTC
CTGCATCAGTCCAAGCTCTTCAAGGCCCAACCTGCAGTAATGAACTTGAGGTCGAGCATGCTCCTTGCTC
TTCAGGTAGCTGTAACTATTAAAGTTGACATCCCGGCCTCTCATCCTCATGCAAAATATCTTTCAAAAGA
GGGAGATGATCTTGTGGCTCATGTCTGGATTCATGTCTGTAACTTCAAGAGAACAGATAGGAGAGGAGAG
ACAAGAACAGTTGAAAACTTAAAAGAGAAGGTGAGAAGGATGGGTCTTAAAGTTTCACTGCTCGACCTAT
GGGGTCCCACAATCATCATTGAGGCAACAGGAACCATGACCAAGTATGCCCTTGGATTCTTCTCAGACAG
CAAGACCTCCTGCCACCCGATATCCAAGGCATCTCCTGAGACTGCAAAATTACTCTGGTCAGCAACAGGA
GAAGTCAAGCGTGCTGTAGCAGTCATCCAATCATCTGACAAAAGAGCACTCCTCACTGAGGACGACCTGC
TAGTCAAAGGAGCAATGACAACACAGGCGGGAGGACTAAAAGAGTTCTCGCTATTCAAGAAGTAAGAGAT
CACCTCGCTCACTGTTGACTACTGAGTCTTCAATAATCCCCCAGATGCCTGAATGACAGATTAAGCTGAT
CTGATTAGCCCAGTAACAAGAATCAACTCCGAATCAGTATCTGTTGTGATCCTAATGATTTATGAAAAAA
TTCGATGTGCATGATTTTGACAAGGAACATAGGGGTGAGGGGGGAATTGTGGTGGGGCAACAGACCCCTA
GTTTGCCCTAGCCGCAATTCCACCCCTAAACAATGGAGAAGGGAACTGTGCTATTCCTAGCTGCTCTAAC
TCTCTATAATGTAAAAGCATTGGATAATACAAAATTGCTAGGAGCCGGCATTGCAAGTGGGAAAGAGCAC
GAGCTTAAAATATACCAGTCCTCAGTGAATGGATATATCGCTGTCAAGCTGATACCATTTTTGCCATCCA
CAAAGAGAGAGTGCTATAATGAACAGCTCAAAAACTACAATGCCACAATAAACAGACTAATGGGCCCCAT
CAATGACAACATAAAACTAGTCTTATCTGGGGTCAAAACTAGGACCAGAGAAGGAAAACTCATAGGGGCC
ATAATAGGGACTGCAGCCTTAGGTCTGGCCACTGCAGCTCAAGTCACTGCAGCAATTGCGCTTGAGCAGG
CTCAGGATAATGCCCGTGCCATTTTAACACTTAAAGAGTCCATTAGAAATACTAATAATGCTGTGTCTGA
GCTTAAGACAGGACTGTCAGAAGTATCAATCGCACTCTCAAAGACTCAGGATTACATCAACACTCAGATA
ATGCCAGCATTGAGCAATCTGTCCTGCGAGATTGTGGGGTTAAAGATCGGGATCCAATTATCACAATACC
TGACTGAAGTGACAGCAGTCTTTGGGAATCAGATCACAAACCCAGCTCTACAACCACTATCGATGCAGGC
CTTGTACCAACTATGCGGGGGTGATTTCTCATTATTGCTCGACAAGATAGGAGCAGATCGGAATGAACTT
GAATCACTATATGAGGCCAATTTAGTCACTGGAAGGATTGTCCAGTATGATACTGCTGACCAACTTGTGA
TCATCCAGGTAAGTATCCCTAGTGTGTCAACTTTATCAGGATACAGAGTCACTGAATTGCAATCTATCAG
TGTGGACATGGATCATGGTGAGGGGAAGGCTGTGATCCCTAGGTATATTGTGACCTCAGGGAGGGTAATT
GAAGAGATGGATATCTCTCCTTGTGTGCTTACGGCAACGGCAGTATATTGCAACCGGCTATTGACCACAT
CCTTACCAGAAAGTGTATTAAAATGTCTGGATGGGGATCACTCATCTTGTACTTACACCAGCAATTCAGG
GGTTCTTGAAACAAGGTATATAGCATTTGATGGCATGCTGATAGCCAACTGTAGATCTATAGTGTGTAAG
TGCCTTGATCCCCCTTATATTATTCCCCAGAACAAAGGAAAGCCTCTGACTATCATATCAAAAGAGGTGT
GCAAGAAGGTAACGCTGGATGGAATTACATTACTAATAGATGCAGAGTTCACAGGCGAGTACGGACTGAA
TATAACAATCGGACCTGATCAGTTTGCTCCTTCTGGTGCATTAGACATCTCCACAGAGTTAGGAAAACTA
AACAACAGCATCAATAAGGCGGAGGATTATATAGACAAAAGTAATGAATTACTTAATAGAGTGAATGTAG
ATATAGTAAATGATACTGCAGTGATTGTCCTATGTGTTATGTCCGCTCTGGTGGTTGTGTGGTGTATCGG
TTTAACTGTAGGACTAATTTATGTGTCAAAAAACACGCTCAGAGCTGTAGCAATTAAAGGAACCAGCATA
GAGAATCCATATGTATCATCAGGAAAACATGCCAAAAATTCAAGTTGATCATGTATAACACACAAATATC
AATCTTAATGATCCAGATATTAAAATTGATCGGAGGGAATTAAATATAAAGGATTGGGCTTGATTTAATA
AAAAAATAAAAACAACATGGCGAGGGGGAACTGGTTGGTCCTCACGGGACCGCTCTCTAGCAGCTGAGCC
CGAGGATCAAGCAGTTCTCCATCATGGAAGGCAGCAGAACAGTGATATACCAAGGTGACCCGAATGAGAA
AAACACATGGAGGCTTGTATTCCGAACTCTAACTCTAATCTTAAATCTTGCCATATTGTCAGTCACTATT
GCATCCATAATAATAACTTCGAAGATCACACTAAGTGAGGTAACAACACTAAAAACAGAGGGTGTAGAAG
AGGTGATCACCCCGCTCATGGCAACTCTGTCTGACTCAGTCCAGCAGGAGAAGATGATATATAAGGAGGT
TGCTATATCCATTCCCTTGGTTCTTGACAAAATACAAACAGATGTCGGGACATCAGTAGCACAAATAACT
GATGCATTGAGGCAGATACAGGGTGTTAATGGGACTCAAGCATTTGCTCTCAGCAATGCACCAGAATATA
GTGGAGGTATTGAAGTCCCACTTTTCCAGATTGACTCATTTGTCAACAAGAGTATGAGTATCTCAGGCCT
ACTTGAACATGCGAGTTTCATCCCCTCCCCGACTACCCTACATGGTTGTACAAGAATACCTAGTTTCCAT
TTAGGGCCAAGGCACTGGTGTTACACTCACAATATCATTGGGTCAAGATGCAGGGATGAGGGATTCAGCT
CGATGTATATATCAATAGGAGCAATCACAGTGAACAGGGATGGCAACCCTCTGTTTATCACCACAGCCTC
AACTATTCTAGCAGATGATAATAACAGGAAGAGCTGTAGTATAATTGCGTCTTCCTATGGATGTGATTTG
CTTTGTAGCATTGTTACTGAGAGTGAAAATGATGATTATGCAAATCCAAACCCAACAAAGATGGTCCATG
GAAGATTCTTATATAATGGATCCTATGTTGAACAGGCTCTACCTAATAGTCTGTTCCAGGATAAATGGGT
CGCACAGTATCCTGGTGTTGGATCAGGTATAACAACTCATGGAAAGGTGTTATTTCCTATCTATGGTGGC
ATCAAGAAGAACACTCAACTATTCTATGAACTCAGCAAGTATGGTTTTTTTGCCCACAACAAAGAGTTAG
AATGCAAAAACATGACTGAGGAGCAGATACGGGACATCAAAGCTGCATATCTCCCAAGCAAGACCTCAGG
TAATCTTTTTGCCCAAGGTATTATATATTGTAACATAAGCAAGTTAGGGGATTGCAATGTAGCTGTCCTC
AATACTAGCACAACCATGATGGGGGCTGAAGGTAGGTTACAGATGATGGGAGAGTACGTATACTATTACC
AGAGGTCATCCAGTTGGTGGCCTGTGGGGATTGTCTATAAGAAAAGTCTGGCAGAGCTCATGAATGGAAT
AAATATGGAGGTATTGAGTTTCGAACCCATACCATTATCAAAATTTCCTAGGCCGACTTGGACTGCGGGG
CTATGTCAGAAACCAAGTATATGCCCTGATGTCTGTGTAACAGGTGTGTACACTGATCTTTTCTCAGTGA
CTATAGGATCAACTACCGATAAAGACACTTATTTTGGTGTGTACCTGGACAGTGCCACCGAGAGGAAGGA
TCCCTGGGTTGCTGCAGCAGATCAATATGAATGGAGGAATAGAGTCAGGCTTTTTGAGTCAACAACAGAA
GCAGCATACACGACATCAACCTGTTTCAAGAATACTGTAAATAACAGAGTATTCTGTGTCTCTATTGTTG
AATTACGTGAGAACCTTCTTGGTGATTGGAAGATCGTACCATTGCTGTTTCAAATAGGAGTATCACAAGG
TCCCCCACCTAAGTGAGTAACTGATCCCACTGGTGAACCACCGGCAATCTTCTCTGGTGACAAAAACATT
GCAAACCTCTTGGCACCTCAGCATTGACACTAGCCCTCTCCACTATCTTAGAATAGCAGGTCCCTGAGTT
GTGATTATCAATTCCACGAATCTACTATGTGATTTAAAGACCTAATATTGAAAGCTGCAATGTGTTGGGC
CTAATATTCAATAAGTGACACGGAAAACGATGATAGTATAATTATTGTTATAGTTGGAACACTGAATTCA
TTAATAAAAAATTTATATTCAAGGTGACCTGGGAGAAGAAACGTGAGGGGGACCCGGGGGCACCCAGTGT
CCCTGGCTCTCCTTTACAATAAGCAGTTCCCTCAGACAAACTCTGAATCAGCAGGCCAAAGATGGGGGAC
CCCCAGATACAGATCAACCAGGTTATCCATTCAGACGCTCACTTATCATCCCCGATAGTGAGATCAAAAT
TAGCACTCTTATGGCAATTATCTGGCCTACCACTTCCGACTGAGCTAGCATTTTGCGTGCAGAGTACAGG
TGTCACTTGGGAGCAAGTAGTGAGGAATGAAAGTAGGACCCGATACGAATTGCAGAACTGCATACGACAA
CTTTCATCAGCTTGCAGGAGTAGGGGTATCTTTATAGATCAACTTACACCTTTATGCCACCCCAAGTGTA
TTATCAGTTTACTTAAAGTACAGTTGTCACAATCAGATGCAATCATACACAGCCACCAAAAGCTCCTCCG
AAGGATTGTTCAACCAGTGAGGGGGAACATTGAATCACTTTTTAAGAACATATCACAGCACTTAATTGGG
GATAAGTTTCTGTTCAGGCCGGAGGCTGAGAGTGATGCAAAAGTCAGGCAAGGGGCGGTGTTATCTGATG
GGGCTCAGTATCTGATCGAGAATAGTCGCGCAGTCTTAGGAGGAGAATACGAATCAGCACTATATGCATG
GTACTTGATCCGCCAAACACATAGATATCTACAAGATAAGAACAAGGTACAAAGCTCAGGTGGGACTGCA
TATGTATTGACAGGAAACCATCACATTGCTGCAATTTGCGGCGAGCTATCTATCATTGTTAACACACATG
AGCGGGAATTCACTTGTCTGTCATTCGAGATGACACTTATGTACTGTGACATGATAGAATCCAGAGCTAT
GATAATCCTGGTTTCAAAACTTGAACCAGCATGGACAAAAGTTGGGGAGAAGGTGGGTCAACTTTGGGAA
TTGATTGATTCCTTGTCCAATAACATTGGAGGGGATATCTACCCATTGGTTGCATCTCTTGAAAGCCTAA
CATACGGAGGAGTCCAACTTTTTGACAGAGACTGTGATTCAGCTGGCACATTCTACGCATTTGTGATTAA
CGAGATCGAAGAACACCTTAAAAAGCATTTTGATCCAATCAACTGTGGGAGGATTGTAAAAATCATTAGG
AATATATACTCAGGCATGAATCCAGATGAATACGCAGAGATGCTGTGCACATTGAGGACATGGGGCCACC
CACTATTGGGAAGTGTCAAGGCTGCAGAAAAAGTCAGGAATTACATGTGTGCCCCGAAGATAGTATCATT
TGACATTATCCAGAAAGTCTTAGCTTTCTTCACTGCCGGAATTATCAACGGTTTTAGAAGGACACACTCC
GGTCTGTGGCCTAAGGTAATCCCGGAGTCTATCAAAATCAAGTCACTAGAATTTTTATGGAAAGAATCCA
GTGAGCTGACCCATCAATATGTACTTAAAAATTACAATGCAGTGTCTCAGATTGAGTTCGAGAAAAGTAT
TGATTATGACCTATCAGAGGATCTGAGTACATACTTGAAAGATAAAGCTATATGCCGAGGAAAAAAAGAA
TGGGCTTCAGTGTACAGAAGGTCACTAACAAACAAAATATTAGATTCTGCCAGAGGCGATTCAACTAAGT
CTAACAGATTATTGTTAGATTTTCTGTCCAACAGTGATTTCGATCCGCAAAAAGAATTCGCCTATGTCAC
ATCAATGGATTACCTGAGGGATGAGGATTTCTGCGCATCCTACTCTCTAAAGGAGAAAGAAGTTAAAATT
GATGGGAGAATATTTGCAAAAATGACCAGATCAATGAGAAATTGCCAAGTGCTGTTGGAGCACCTTCTTG
CCGAGCATGTCTGTGAGTTCTTTAAAGAGAATGGGGTTGTCAAAGAGCAAATATCCTTAACAAAGTCTTT
GTTAGCAATGTCTCAGCTGTCACCGCGTGTTGCAGAATACAAAGGAAGGATAGTACGATCATCAGATTTA
CGGAGGGCATGTCAAGACCCCGGCAGCAGTCAAATCCAAGACGGTGATACTGTTACCTCGAGGAAAGGTT
GGAAGAAAGACAGAGTCGTCATAGCAGGGTTCTTAACTACTGATTTAACCAAGTACTGCTTAAACTGGAG
ATACCCTACAATCAAGTTATTTGCGCAAAAACTAAACCAACTATTAGGCATCCCTCACGGTTATGAGTGG
CATCATCTGAGACTTAGGGACACTACTATGTTTGTTGGTGACCCATCAGAACCACCACAGGACGTTTCAA
GTGCCAGCCTAGATGACCAACCAAATGAAGGGATATTCATCGTGTCCCCCAGGGGTGGGATTGAAGGGCT
ATGCCAGAAAATGTGGAGTACCATATCAATTGCAGCAATTCACACTGCCGCTGTAGAGACAGGTTGCCGC
GTGGCTGCGATGGTCCAAGGAGACAATCAGACAATGGCCATTACAAAGGAAGTAGATGCTGGAGAAGAAA
TAAGTGCTGCTCTGCAATCATTGACAAGCGTTGAAAATGCTTTCTTCGAAAAATTCAGGGAAATCACCTG
GGGATTAGGCCATAATCTAAAAAGTCAGGAGACAATTAGAAGTAAAAGTTTTTTTGTGTATTCGAAAAGA
ATATTCTTTGAAGGGAGAGTCTTAAGCCAAGGTCTTAAAAACGCAAGCAGACTTAGTATGACAGCAGATG
TTTTGGGTGAGAACTTGGTCTCAAATTGTGGAGACATTGGATCAACAATAGCACGAATAGTAGAAAATGG
GGGGGATAGAAGTTCTCTGTACATACTGAATTGGCTATTGGTGATAAAGCAGATTATGTTTGACATGACA
TTCAGTATAGAGCAAAATAAGGACAGTGGCTTCAGATCAGAAACAATGAACTCCCCAGATCTCATTAGAT
TGATCTCACTCATCCCCTCTCAACTTGGCGGGCTCAATTTTCTGAATATTGCGCGAATGTTCACTAGGAA
TATAGGAGACCCTGTTACCACAGCTTGCTCTGATGTTAAATGGATGATAAAATCTGACCTAATTCCGAAA
TATGCCTTGAGGAACATTATCTTCCGTAAGAGCGGGGAGGGCTCATGGATGACCCTATGTTCAGATCCAT
ACGCACTTAATATCCCGTTTACACAGCTCCCGACAACCTATCTCAAGAGGCATACCCAGAGAGTGCTACT
GGCTTCATCACAGAACCCAATGCTAAAAGGTACCAAAATTGAGAGTCAGGTGGAAGAGGAAGAAGAATTA
GCAAGGTTCCTACTTGATAGACCTCAGGTAATGCCCCGAGTAGCATATGCTGTGTTCAAGTCATCTGTAT
TAGGTCAAAGACGGCACCTCCAGGGTCTAGTGGATACAACAGGAACGATAATAAAGCATGCTCTGAAGAC
TTTTCCTATCTCATACAAGAAATGCATGGCCATCAGTAATTACACATGTGACTATATAGCATCATTTAGG
GACGAGATCTTTTCTCCCAATGCAAAATTTGTGGATCCCGCAGCTTCGTGGGACAGGGGATTGGTGTCTG
AAGAGACTTGTTCTGTCACTCTTGCTAATTATGTAAGGACTCATTCATGGTTCAATATACTCCGGGGCCG
ACAGATTAAAGGAGTGACTGTCCCCGATACAATAGAAGTTGTGAGAGGTTGCATGATTGCCGGGGGGTCT
CCATGTATGTACTGCAATGGGGGTGACAACTCGTTTACATGGTTCCACTTGCCTGCACCTTTGTCACTCA
CTGATCCAAGTAAATCCAGCGCAGCTCAACGTGTAGCCTATATCGGCTCAAAGACAGAGGAGAAAAGGGC
GGCATCACTAGCAAGTGTTAAGAACATGACAGGGCACCTTAAAGCAGCTCTAAGGGGAGCAAGCGTCTAT
ATGTGGGCCTTTGGGGATACAGAGAAGAATTGGGAAGATGCATTAGCAATAGCAAAAACTAGATGTAATA
TCGATTTGGATCAACTCAAGGCGCTGTGCCCCATTCCCAGTACATCTAATATTCAGCACAGATTATCTGA
TGGAATAAGTGTCAACAAATTCACACCAGCATCACTAGCAAGAGTCAGTTCATACATTCACATCTGTAAC
GATATGCATGCTTCTTACAGCAACGACATCCAGATTGAGAGCAACCTGATATTTCAACAGGTCATGCTGC
TCGGGACAGGCCTTTTAGAAGCTTTGTACCCCCTAACTCAAAAATGGGTGACATCCCCCCGGACATTACA
TCTCCACTCAGGTATGTCGTGCTGCATCCGTGAGGCAGATAGTGGTGGATTTTTTGAGTCACCCTGTGAG
TGCCCACCCATCACAACTAGCCCTTGCAACCCATTCTTGTATGATGCAAATCCAATTGGTGATGAAGATG
TAACTACTATGGCTGTTAAGTCATTCAAGTACTTTGAGTTGGGACTTGAGACAAGTTCACCTTGGGAGAA
CATCCAAACATTAACTATCGTGATGTCTAAGATAATGGTGGACACAACTATCGGGGACTCTGCACACACT
TCAATTCATAATGAAGCCATTATAACATATGACAATTCTGTGAACTGGATATCTGAATTCTTATACTGTG
ATCTTAGAGTTCTCTTTGAAGCAGCAGGAAGAGATTTAGCGATAGACTTGGCATATCAATTGTACTACTT
CAGGATACGAGGAGTGGTTGCCATTGTAAATTACATTAGTAGTGTCCTTGATCGTATTCCTGGGATCCAA
TTAGCCAATATTGCATTGACCATTTCTCACCCAGAGCTATTTAGACGGCTTCAGACATGTGGTATTGTTA
CAAATATTTCAGCCCCTTACACTGCCACAACCAATTACCATGACCTTGTCAAACAGTGCTTACTATGGGG
AGTTAAAGAGTATTGCAAAAATGTCATGAATGGTTGTGAACCTGAATACATCCTTCCCAATGATACTGAT
GATTTACTTTCAGGTAAAGCAGAACAAGTTCTTGCGAGGAGAATGTGCTTGTTGACCCTAGTTGGAAGTT
TTGAAGGAAATCTCCCAAATATCAGGGAACTGAGTCCAATTGAGAAATGTGCAACATTGACATCATTTTG
CGTGGCAAGTTTTAACACGTTTTCAACTAGCAAGGTTAAAAACATGTGCTTGATTGAAATTATCGACAAG
CCGAAAGTTACTAGGTATGTAACAAATTTATATTTCTTGAGCAGGAAAGTGCTAAGTATTCTGAGAGAAT
CAGACATTTCAAAATCAATTATTGAGAGCTTATATAGCGTATCCGAGTGGGGCATTTTAGATCTTGACCC
GGTGTCAATTGAGGGAGATGATGATTACCTAATAAAATCAGTAGGAACAACTGTCATCAATCTGGAAGAT
GCTGATATGTCTAGACACCAGACATACCTCACAATTGGTGAATCTGTGTCAATTAGAAACCAGTCTATTC
GAGATAATCGCCCTGCCATACTAAGGTCACTAATTAAGACAATAGGAACTTCATCTACATCTTGGTACAA
GGGAGCCGCACTGATTGCGACAAATCTGTTGAAAGGGCTACCATCAGGGAAAGGACTCTATCTGGCTGAA
GGTTCGGGATCACTAATGACAGCAATTGAGGCTCATGTATGTTCTGAAGAAATCTTCTACAGTAGCTTAT
TCTCGAGTGAGATGAACCCGCCCCAGAGGAATCTAGGTCCGCAACCAGTCCAATTCTTGAATAGCACGGT
ACATAATAACTTGAGGGCCGGAGTCCCCACAAAGAACGGTTACACGCAGGAATACTTCCAACTATGGTGT
GATGACGATGACTGCACAGATTTGTCTACACAGGCCAGCGTCAACTATATTATTAAATCAATTGGTGTGG
AAACTTCAAAAATAGTGGTTTGTGACCTTGAGCCTCAAAAGGGATTGGATGACTCAGATCTCCTAAATTT
GTATACAAACATAGTGGTAATTGCATCCCACTGTCTTAGGGACACGGGCAAGCTTGTTCTCAAAATCTAT
AAGAGAGATTTGGTTGTTTTCGAATATACTGTCACACTCTTATGGAGGAGCTTCTTTAAGGTGAGCCTTG
TTATTAGCCCCTATTTTAATACAGGAGACGGTGAGTGTTATCTAGTTTGTCAGAAAAATGTGAAGTTTAA
TCGTGAGCTGCTAATGGGATCTATTGCATTTTGCAGTGATCTGGTCCGAAAGGGTGAAGGGATGATTAGT
GACTCTCTCAACCAGAAGATACGCAATGCAGTTCATAGTTGTGAAGAATCCACATGCATTTTCTATGAGA
AAATCATAAGCGACCCTGGCCTCCTTACTCAAACAAAAACCGACATCTTCCTCATTCAATTGGGCGGCCA
ATTATCATATAAGTCCTTGTCCTGGTTAGCTTATGAAGACATATCCGATGCTGATACTCTCTTGAGGATC
AGTGTTGATGCAGTCACCATAGGACTCAGAGAGATAATTGATATAAGGAAACAAGAGTTACATGGAGATA
AACTGGTCTTGCTTTCCCCTTATAATATAGCTGCTGAGGGGAAAGTGGTAACTATTTTGCAGTCATTAAC
CAGGAGGCTGATGGGCTTATATATACGAAGAAAATTGGCAATCAACCCGCTTGATTTAGGTAAAGTGATT
CAGTTCTCGACCCAATTCAAAATATGTATTAATGATATGTTATCAGTTAAGGATTTCCTCAGGCGGACCA
GTTCCCCAAAATATTTCAAAAGGGAGTTCCATGGTCAAGAAATATACACATTCTTCGAAGAGAAAAGTGC
AATTATTTTGACGGTGCATGAAAGGAAAATGATTCTGAAATTCATCGGGGCCTTAGTCAAAGGTCAAGAT
TAATTCCAGATCCATGTCCGATAATACCTGTATGCCTTAAGGAAATATGCAACTGAAGGAATCAGTATAG
AATGATGGGTGACTTCTGATTACTTAAATTAATTCCTTATTAAAAAACATCATTTAATAAAAAAGGGCAT
GAATACAGGTCAATGGTATAGAAGCCGACAAACACCGACCCACTCTGATGGCCCCAAAGTTAGTCATGAA
CTCACTTAGTTATATGCAGTGTACCGCACTCGGAACCGAGACGCATGTAATTTAGAAATTTTTAAAGCAC
AATTTTTGTTGAAGTTAAGTAGTTATATTTCTTCCTTGACTGGT

>GU206351.1|APMV5|Budgerigar|Japan|1974
ACCAAACAAGGAATGCGCAAGCATCCTAAAATTTAAATAGCGTGATAGTGATATCGAGGGAGAATCCTTG
TGATCCCGAGTCCGGTATCGAGGAAGTAATTCTCCCGACTTATCTCGCAAGTATGTCATCTGTGTTCACA
GATTACGACAAACTCCAGGAGTACTTGGTGACGCCATGTAAAAAACGTGTTGATGGGGCGACAGGAGGGC
TCTTAAGATTAAACATTCCAGTCTGTGTAACCACATCAGAGAATCCAGAGGAGCGTTGGGCATTGGCAAT
AATCTGCCTAAGGTGGATAGTCAGCGATTCAGCAACAGAGGCAATAAAAATTGGTGCCATATTATCACTA
CTCAGTTTACATGCGAGTAATATGAAGGCTCATGCGTCACTTGCTGCACGAAGCAGTGAAGCTGAGCTAA
CTATACTTGAAATGGAAAATCTTGATATGCAGCAACAGTTAATAAGGTTCTCTGCTCGAAGTGGAGTTCC
AGAAACCAGGGCGCGACAGCTCTTTGCAATGATTGACGATATTAATACCTCGTGTAGGAATGGATCCCCA
TTTTTAAATCCCAACATCGAAAGCGATAGCCCTGCGGACATGTCCGATCTCCTAGACATGCTCCATAGCA
TAGCTGCACAAATCTGGGTATCAGCGATGAAAAGTATGACAGCACCTGACACAGCAGCCGAATCTGAAGC
ACGGCGGATAGCCAAATATGCACAACAAAATCGTGTAACCCAGCAGACTATGCTCCAAACATATACGAGG
ACTGAATTGAGCAGGCTCATCAGAAAGTCTCTCATCCTTAGACATTTCATGATCTATGAAATAAGGAGAG
CAACCTCAATGGGATCCAATACTACTAAATATTATGCCATGGTTGGAGACGCTGCTGCATATTTCAAGAA
TGCAGGGTTGGCCTCATTCTTCTTAACCCTTAGGTTCGGAATTGGAACCAAATATCCAGTCTTGGCAATG
GCAGCACTATCCTCAGATCTTAAGAAAATTCAGAGTTTAATTCGAGTTTATCAGCAGAAAGGAGAAGAGG
CACCGTATATGACTTTCTTGGAAGATCCAGACACAATGAGTTTCGCTCCAGGGAATTACCCCTTAATATA
TTCCTACGCTATGGGGGTTGGATCAATTCTAGAAGCTAGTGTAGGTAAATACCAGTTTGCTCGTTCATTC
ATGAACGATACATTCTACCGGCTGGGTGTAGACACTGCTCAAAAGCACCAGGGGGCTCTGGATGAGCAAA
TGGCAAATGAACTTCAATTAACATCAGAGGCAAGACAAAGTGTCAAAGAGCTTATGGCTAGCCTTGATAT
GAGCGACCATAGTCCCAACCAGACTGCAGCTCCTTCTTTTCTAGCTAATCCAAATAACCCCAATCCTGCA
CCTGCCCCGACCGGTCAACAGGAATCAAGAACCTCTCAGCCTACTCCCCCTTCTTCAGGCACCATCCAGC
CACCTGCACCAGCTGATCCGCCGAGCACCAGTCATGGACTTGATATTTAGTTGAAACATAAATAACCATC
TCCTCTAATATCTAACCCACATTAAGCCGCAGGATCCAACCAGCACACCCCGAAACAGCACCATCACCCT
CGGCCTACAACCCGCCAACAAATTCCAGATAGTAGATTTTTTTAATAAGCAATAACAAGGTCGCTAATCT
GCAATCACTGTATTTCATCATTTATAAAAAACGAAACTGTTTTGATCTGAAAGAAGAGAGAAGTAAGAGA
GAGAAAGGAGGAAATCAAGGGGGAACCATACTGAGAAGGTCTCATCTTTACAGTAGCCCCCCAAACTCAA
CCGATGGATATCACAGATGATCAGGCAATCCTCGATCTGCTGACTTTAAGCAATGATGTAATAGAGAGCA
TCCAACACGCAGAATCCGCAGGATCCCAACCACCAACTTATGGCCGATCTACAATACCAAAAGGAACAAC
TATGGCACTTACACAAGCATGGGAAGCAGAGTCGAATCCAACCCAGCCACAACCTTCGATTAGTCCCAGC
CAATTAGACCACATCAGGGTGGACCAGGATAGCAACAAGAATCATGACAACCTCAAAAACCAATTCGACA
GTCATCACCATACTAGCCAGGATTCTGAAACACATCCCAACATCCAGGTAAATCCCTCAGTCAACCGTAC
AAATGAAGAGGACAACTCAAAATTAGTGCAACAGAGGGATCCAAGCACTACATGGGAAGGAGGAAGTATG
CTAGATAGAGAGCTTGACGCCATACAAAGCAAAATCAAAAGAGGGAAAACAACCAAATCAGCTCATCAAC
CCAGTCACACTGCCACACATCAGAGTCCCAATAATCTAGATGACGACATTAAAAAAGGGCCCAGACCTCA
GATAATAGAGACCACACATACAGCAAGTCACCAACCACCAAACACACAGCAAAACCAAACCAGGACCGTC
TCTCCAATCAAAAAAGACACAGATTCCTCCCAACAACTTTCCCCGGCCACAGACGCGAGTACTCCCTTTT
TTTCTCTGATGGAAGGTGCAGCATCACAGAATGGTGCAATCCCACCTGTCGCCCAATCACTGCAATCCCG
AGTGTTCAAAGATGCACCTGCGGGGAATGCCCTAGACGATGCTCAATGTGTTGGAATGATTCTTAAATCC
ATCTCCTTATTAAATAATAGGCTAGATAGTATAGAGGCAAAGATAAATGAATTAGTTAAGAGCATTTCCA
CAACAAACCAGATCAAAAGTGATACCCAACAAATTAAGGCATCCTGTGCACTGCTTGAAGGACAAATGGC
CATGATCCAAGTTCTCGAACCTGGACACGCAGATGTATCATCCCTAAATGAGATGAAACAGAGGGCAAAA
TCCACCATAATCATCAATTCAGACCCTGCATGCCCGACACCTCCCATCTCAAATAACACAATTATAGTGA
AAGATGATTTAGCTCGACCATCATTTACTGAATCCCCTAAAGTTCCAAGTCAGACAGCATCAGGCATGTT
GACGGATTTTATTCCGGATATAGAGATGCTCAAGGCTCTTATGTCAAGATTTGACTTGAGTGAGCAAAAG
ACTAAGAAGATATTAGAGTCAATCAGCCAAATTCGGAGTAAAGATGATGTTAAGAGAATCAAGCGGATGA
TTCTGAATGCCTAACCAACCACTGCCCTACCAAAAAATTTAAAATAGACGATATCCTAGAAGCTATAGGC
CAAGCTATATCATGCTTTAGATTATATTAACTTTAGTGCATTAGAAACAGCTTTCAGTGCATTTAGGTTC
GATGCTTTATCATTTAGATCTACCTCGGTAATTATAAGAATAGAGAATCCAGAATCAAAGGTATTATAAA
CTGACAATTGTGGGGCAGTGATGAATGTAGTTCTCAGTGCGGATTGAATTTATGATAGTGGGGGTGTTTG
AACGGGGGAGACTCAATTTCTCCTATGGTCACCTGCCTCGCATGTCACATTGATTGTCATCATGATCGTA
AAACTTAATTTAGTATAAGCTACTTATTTCGCATTACAGGTAGTATAGCTCAAACTCTTATTGAGATGAG
ATTTCAATTATTCATATTAATCAGGACTAGATACAAATTATTAATAAAAAAATTATAGATCCTAATGAGA
ACACATAGGCAGGGTATATGACAAGGGGGAACTGATCCAAGACAACAAAAAGAATCCCCCACACGAGCGA
CCCCCCGGCTCCAACACCAGCCCAGACACAGGGGCCCCCCCTCCGCCCCCCACACCGCACATCCAACCCA
ACCACCGATGGCACAAACACAGCTAAAGCTTTATGTCAATGATGGTGATCCCTCCAACAGACTCCTTGCA
TTTCCTATAGTGATGAAAGAGTCTGCTCAAGGGGGGAAAGTGCTTCAACCACAATTGAGAATATCATATC
TAGGAGATGCGATTGGGGGAAGAAACAGTGTAATATTTATCAACTGCTATGGGTTCATTGAATCAATGAA
GGCAGGAGAAGGGCCATTCCTTGATGTTAACTCAGATGGGAAGGGTGAAGTTATCACAGCCGCTGGATTG
ACGCTTGGGAGTGTCACCTATGACTCAGATCCCACTGAGATTGCACGAAGCTGTTACCAGCTCTTAGTCA
CAGTTAAAAAATCAGCAGACAACACGGAGAGAGTAGTGTATACTTTAGCATCAAAACCTCCCGCTCTTTC
TTCATCGAGAGTAGTGACTTCAGGGGGGTGCATATTGTCCGCGGAAGAAGCTGTGAAGTGTCCTAGCAAG
CTCCAGTCAGGAATCCCTTACAAATTCAGGATTATGTTTGTGTCTCTGACATATATACATCAATCCACTT
TATACCGTGTTAATAATCTGATTGCTAAACTAAGGTCCCCTGTATTCATATCTGTTCAACTACAAGTCAC
TCTGATTCTGGATTTACCTGAAAAACACCCCATGGGAAAATACCTCATAAATCAGGATGGAGTCTACAAA
GCTCATATCTGGATGCACATCTGTAACTTTAAGAAGACAAACAGAAAGGGAGCAGATAGATCAGTCCTTC
AGATTAAGGAGAAAGTCAGGAAAATGGGATTAAAGGTTACTCTTGCTGATTTATGGGGACCCACTGTCGT
TGTTGAAGCAACAGGGACAATGAGTAAATATGCAGTTGGATTTTTCTCAGAGACAAAAGTGAGCTGCCAC
CCAATTTCGAAAATCTCTCCTGAAGTTGCAAAAATTATATGGGCCTGTACTACGACCATAGGGCAGGCAG
TTGTCATCATTCAAGCCTCAAGCAGGAGCGAGTTACTTACTGCAGAAGACATAGAGTGTAAGGGTACCAC
ATCCATTAAGAAATCAGCAGTTAAAGAGTTTAGTCTCTTCTCAAAACCTGCTAAATAATTACCCAGGGTG
GTATAACACTTGATATATTTTGACTATATAGATTCCTCGGTATATAGAGAAGGGAATTGAGTGAAGAATC
CGGCTGAAACCACCAACACTTTACATCAATAATCTCAAGGTAAGGGAAATTAACTAAAAACCCTGTTGTC
TGCACTGCTCTTCCGACTGTCACTAGCAATGCTCTGCATAAGGGACTGCACAACTGTGTACGCTTCAAGC
TACAAGCTATAACAGTATATTATGTTTTAAAATTCTTATCAAAGCAATTAGTGGGACATGCATAAGTGTT
AAATGATCAACTAGCAAAGTTAAGTTGCTTAATTACAGTAATAATCATAATAACATAAGTGCTGATAGTC
ACCATCTATTGAACATAGTTATCCTATTCTCCTCTCATCCTATCATCTATCAATTGTCAAAAATCAAAAT
TAAATCAGGAATGATCTGGGCTCTGCATTATCTCTGTTGCTAAGCTAAGTTAAAATTACTTCCACTTTGC
CAATCAAGGTTAGCAAAATTTATAAAAAAGGGAATATAAGCACATTGCAAGGGGGAATGATCAACATCCA
GCCCCTTAAGAAATCAATCGATCACCCAATAAGCAGCGAGAGGAATCACCAGCCAAGAGACCATCACTAC
AAAGGGACAATCAACTGGTAAACTGAGTCACACTTCTATCTATTGAAACTATCAGAATCCCAAATCACTA
TTATAATGTTACAACTTCCCTTGACCATTCTTCTTAGCATTCTTAGTGCTCACCAGTCGCTTTGTCTAGA
CAACAGTAAGCTCATTCATGCAGGAATCATGAGTACTACTGAGAGAGAAGTTAATGTTTATGCACAATCT
ATTACTGGGTCAATAGTGGTGAGATTGATTCCAAATATCCCAAGTAACCATAAATCTTGTGCAACTAGCC
AAATCAAATTATACAATGACACGTTAACAAGATTGTTGACCCCAATTAAAGCTAATCTAGAAGGACTTAT
TAGTGCTGTTTCTCAGGACCAATCGCAGAATTCTGGGAAGAGAAAGAAGCGTTTTGTAGGCGCAGTAATT
GGAGCAGCTGCCCTTGGTTTGGCAACTGCTGCACAGGTGACTGCCACTGTAGCATTAAATCAAGCGCAAG
AAAACGCTCGGAATATCCTAAGGCTTAAAAACTCGATTCAGAAGACAAACGAGGCGGTGATGGAACTTAA
AGATGCTGTGGGCCAAACAGCAGTAGCTATTGACAAAACTCAGGCCTTCATAAATAATCAAATCTTGCCT
GCAATTTCAAATCTCTCATGTGAGGTCCTAGGGAATAAAATTGGGGTCCAATTATCTTTGTACCTTACTG
AATTAACAACAGTATTCGGCAACCAACTGACAAACCCAGCCCTTACCACACTGTCATTACAAGCCTTGTA
CAATCTTTGTGGAGATGACTTCAATTACTTAATCAACCTATTAAATGCAAAAAATCGTAACTTAGCCTCA
CTTTATGAAGCAAACCTAATTCAGGGGAGAATTACTCAATATGACTCAATGAATCAGTTATTAATTATTC
AGGTACAAATACCAAGCATCTCCACAGTGTCAGGAATGAGGGTCACAGAATTGTTCACACTTAGTGTTGA
CACACCTATAGGAGAGGGAAAGGCCCTAGTACCAAAATATGTCCTATCCTCAGGGAGAATAATGGAAGAG
GTTGACCTAAGCAGTTGCGCTATAACATCAACATCAGTTTTCTGTTCCTCTATCATCTCTAGACCCCTTC
CACTTGAAACAATAAATTGCCTGAATGGGAATGTTACACAGTGTCAATTTACCGCCAACACAGGAACCCT
TGAATCGAGATACGCTGTTATAGGAGGATTGGTGATTGCTAACTGTAAGGCTATAGTATGCAGGTGCCTA
AATCCACCAGGTGTCATTGCGCAAAATCTTGGCTTACCAATTACAATCATCTCATCCAATACTTGTCAGC
GAATTAATTTAGAACAAATCACTTTGTCTCTTGGGAACAGCATATTATCTACATACAGTGCCAATTTATC
CCAAGTTGAGATGAATTTAGCTCCATCAAATCCTCTGGATATCTCAGTTGAATTGAATCGAGTCAACACC
AGTCTCTCTAAAGTGGAATCTCTAATAAAAGAAAGCAATAGTATCCTGGACTCAGTAAACCCTCAAATTT
TAAATGTCAAGACAGTGATTATCCTGGCCGTCATAATAGGACTCATTGTTGTGTGGTGTTTCATATTGAC
ATGCCTAATAGTTAGAGGATTTATGCTTCTTGTAAAACAACAAAAGTTTAAAGGACTCTCTGTTCAGAAT
AATCCGTATGTTTCTAACAATTCTCATTAATTCATTAACCATTTACCCATGAACCAATCACCATTCAAAG
TTCTCTGGCAGCTACTAATATATCAAGTATCGATCCTGATCATATCATGGTATTATCCCTTTTATTCTTG
GAAGATAAATATCAAATTAATCACCTTGTGGTACTTTCTTATTGTTCCAAAGAATTTCTTCAAGTTGAGC
ATGATTACCATGATCATTCTCTGTAAATTCAAATCGTATTATAAAAAACTATAAATTTTATAAACTTAGA
ATATGTTAAGGGGGAAGATTTAGACTCTGAGAAGAATTCTCAACTCAACTACCTATAGTGTTCACCCCTT
AGACTGCTCACGACAAGCAGTACAGTAGACTTCCTCAAGTGTCCACTCAATATGGACAAATCATATTACA
CAGAGCCTGAAGATCAAAGAGGTAACTCTCGAACATGGAGACTATTATTTAGGTTGATTGTATTAACGTT
GCTCTGTCTGATCGCATGTACCTCAGTAAGTCAATTGTTCTATCCTTGGCTCCCCCAAGTCTTGTCCACT
CTGATCAGCCTAAATAGCTCAATTATCACAAGCAGCAATGGTCTCAAAAAGGAAATCCTGAACCAGAACA
TAAAAGAGGACCTCATATATAGAGAAGTTGCTATAAATATACCTTTAACATTAGATAGGGTTACTGTTGA
GGTAGGGACTGCAGTAAACCAGATTACTGATGCACTCAGGCAACTCCAGTCAGTTAATGGATCTGCTGCA
TTCGCCTTATCAAACTCTCCTGATTATAGTGGGGGAATAGAACATCTGGTTTTCCAAAGGAATACGCTTA
TTAATCGCTCAGTGAGTGTCTCAGATTTAATAGAACACCCCAGTTTCATACCAACTCCTACCACACAGCA
TGGTTGTACCAGAATCCCCACGTTCCACCTAGGAACTCGCCACTGGTGCTATAGTCACAATATAATAGGT
CAGGGATGTGCTGATTCTGGAGCTAGTATGATGTATATTTCAATGGGAGCACTGGGTGTCAGTTCATTGG
GAACCCCGACCTTCACAACATCTGCTACATCAATATTATCTGATAGCCTCAATCGGAAGAGTTGCAGTAT
AGTAGCGACAACTGAGGGTTGTGACGTACTCTGCAGTATAGTTACACAAACAGAAGACCAAGATTATGCC
GATCACACTCCTACTCCAATGATACATGGTAGATTATGGTTTAATGGCACATACACAGAGAGATCTTTAT
CCCAGAGTTTATTCCTTGGAACATGGGCTGCGCAATATCCAGCTGTAGGATCTGGTATAATGACACCTGG
GCGAGTTATATTCCCTTTCTATGGAGGTGTGATCCCCAACTCTCCTCTCTTCTTGGATCTCGAAAGATTC
GCTTTATTCACACATAATGGAGACTTAGAATGCAGGAACTTAACACAATATCAGAAAGAAGCAATTTACT
CTGCATATAAGCCTCCCAAGATTAGAGGATCACTGTGGGCACAAGGCTTCATAGTATGTTCAGTAGGAGA
CATGGGGAATTGCTCTCTTAAAGTGATCAATACAAGCACAGTTATGATGGGTGCAGAAGGTCGGCTACAA
TTAGTTGGGGACTCCGTTATGTACTATCAGAGATCATCATCCTGGTGGCCTGTGGGGATTCTTTATCGGT
TGAGTCTTGTAGACATCATCGCCAGAGATATACAGGTAGTCATAAACAGCGAACCACTCCCTCTGAGCAA
GTTCCCGCGGCCAACCTGGACTCCAGGAGTATGTCAAAAACCAAATGTATGCCCTGCAGTATGTGTAACT
GGGGTCTATCAAGACCTTTGGGCAATTTCCGCAGGAGAGACACTATCTGAAATGACATTCTTTGGAGGAT
ATTTAGAGGCATCCACCCAACGAAAAGATCCATGGATAGGCGTTGCTAATCAATATAGTTGGTTCATGAG
AAGAAGATTATTCAAGACAAGCACTGAAGCAGCATATTCGTCATCAACGTGTTTTAGGAACACTAGACTG
GATCGAAATTTCTGCCTGTTAATCTTTGAATTAACCGATAACTTACTTGGAGACTGGAGAATTGTCCCCC
TCTTATTTGAATTAACCATTGTATAATGTATGCAATGAAGTTAGTAATCTCGGCTAATAACCTGAATGAA
CGACTTAAGAAGGGTAAGACTACAAAAGTAAGTTATGAGGTCATACGAGCTGTTGATGCAGAATTTAATT
AATAATAAAGGGTTAATTCACTGGTATCATAAGTAATTAGCAACGGCATTAATCTAATTCATTGGTTACC
AATTAATTACAGTTTTAGATGATAATTGTAAGTGATAAGAGAATATATTAATGATCATAGAACTTATCAA
TATTGTAATTAAATTACCTATTATTGTTGATAACATGTAATGATTAGAATTGTTATGCCATAAGTGGTTA
TAAATTGCTCTCAATAGTAGTAAAGAGTTCGGAATCAGTAGATTAAGAAAAAAAGTTAGGGGGGAAAATT
TTCTCATCAGAGAAGAATTTCCCTTCTGTTAGTCAAGAAATTAAGACCTTGAGTAATGGAATCGCAAGTC
CAATGGGCACAAGTAATCCATCCAGAAGCTCACCTTGACTCACCAATCGTTGGCAACAAACTGATCTACT
TTTGGAAGTTATCAGGCCTAAAACTACCAGACGATCTCTTAGAGTATGCTAGTACAGTTACTATAAATGA
ACGTGCAGTTAAAGATCATGACTACTCAATATACAACTCTATAACAGCTCAACGGGATCGTTTTTGTCTT
GGTCTCCAATCCAAAGGTCTGTTTCTTGACCTCTTAGATCCTATTGTCCATCCGCGAACTTTGCCCCTCT
TGCCAATTATTACTCTAGAGGAAGCAAAGCAATTGGCTCACACTGAGAAGAAGATTATACTGCGAGCGGT
CAAGGGTCACTATTCCCAAATAGTGGAATTGTTTTCCACTCTTTCCAAGAAGTTAATAAATCGTGATGGG
CTGTTCTCAGGGACTGCAGATAGCCCGTGGGATCAACGCAGACATCCAACACTGAGTGATGGTTCAATAT
CTATACTTGAAGATCCAACTATCTTCCTTGGTGGTTCATCTCAACTTCACATTCACTCCTGGTATTTACT
TCGCCAGACTCAGAGACACATAATTGAATCAAAGAGGACTCAAGTTCGACAATCAACAAGTTACACGTTT
TCTGGTGAAAATACACTTGCAGTGGTAGGCCCAGATGTCATTATGATTGCTTTGATAAAAGAACGGAAGT
TCACATTGTTGACATTTGAAATGGTACTTATGTATACCGACCTAGTAGAAGGACGAGCAATGATTCTAGC
AGTTACTCATGTAGAACCTCATTTAAATGACCTCCATGAAAGATTGGTATCCCTATGGTCTCTCATAGAT
ACTATCGCATATACCATTGGAGAGCAGGTGTTTAACATAATAGGAGCATTGGAAAATATGGCATATGCTG
CCGTCCAATTACATGATGCTGATATTGACCAGTGTGGTGAATTCTTCTCCTTTAATTTGGCGGAGATTGG
CTCCTGTCTTGATCAATTTTTGCCATCTTTGCAGAAAAAGCGGATTATTGAGACTATTTCGACACTTTAC
TCAGGGTTGACTGTAGATCAGGGAGCAGAAATGCTTTGTGTATTGAGGACTTGGGGACATCCTTTACTGT
ATGCAGAGAAGGCTGCAAAGAAAGTAAGAGAGTCTATGTGTGCACCAAAACTAATAAATTTTGATATCGT
CCAGCAAGTACTCAGTTTCTTTGTCACTGACTTAATTAATGGCTTTAGAAGGGCTCATTCAGGATTATGG
CCTAAAATAGTCCCTCAGAGTATTACGGACCCCGTTATAAATCAACTCTGGAAGGATTGCTCAGAGATAC
CATATCATATATCTCTATCTCATTATCGGAGTATTGCTCAGATTGAGTTTGAAAAGAGCATTGAATATGA
TTTAATATCGGATTTGAGTGTGTTCCTGAAAGATAAGGCAATATGCAGACCAAGATCACAATGGTTGGAT
ATCTTCAAGCCAACATTATTAAGCTCGAATAAGAAGGCAACTGACCAGAGACGCCAGAGAAATAATAGGC
TCCTTCTTGATTTTCTATCATCTGACAATTTTGATCCTCATGAAGAGTTTAGTTATGTCACCACAAGAAG
CTATTTAGAGGACCAAGAATTTTGTGCATCATACTCGCTTAAAGAGAAAGAAATCAAGATTGACGGACGA
ATCTTTGCAAAAATGACTAGAAAAATGAGAAACTGTCAAGTACTACTAGAGAGCTTACTTGCAACTCATG
TCTGTGACTTCTTTAAAGAGAATGGAGTTGTTCAAGAACAGTTATCATTGACTAAATCACTATTGGCAAT
GTCACAGCTCGCCCCAAGGGTGTCTGAATATCAAGGGAAAATAATGCGATCTAGCCATAGATTATGTATT
AATAATAAAACTAAAGGTGCAAAGGCATATTCTCAATTCTCAAGTCCGAAATGTAAGGATTCTACGCAGG
AAACACAACTCAAGAGTGGATCACCTTTTTGTGTGAATGTAGAAGCCCCGAGTGAGCCACAAAAGAAGAA
AACCTTGATTGCAAGCTTCCTAACCACTGATCTGCAAAAGTATTGCCTTAATTGGAGGTACCCGACTATT
AAATTGTTTGCCATGAAATTAAACCAGATTCTAGGGATCCCTCATGGTTTTGAATGGATTCATCTTCGCC
TCCGGGACACAACTATGTTTGTTGGGGATCCCTACAATCCGCCAAATGACATTAATTTTATCAACTTGGA
TGACCAAAAGAATGACAGTATTTTCATAGTTTCTCCTAGAGGCGGAATTGAAGGCTTATGCCAAAAAATG
TGGACTATGATATCGATCTCTGCTATCCACTTATCTGCGACCAAGACAGGATGCAGAGTTGCCAGTATGG
TTCAAGGTGATAACCAAGCCATAGCCATAACTAGAGAGGTTAAAGAAGGGGAAAATGCACAAATCGCAAT
GGGGGATCTTTCTGAAATCTCTGAGAGGTTCTTCACTGAGTTCAAATTAGTCAATAGAGGGTTAGGTCAT
AACTTAAAAGTACAAGAGACCATTAGAAGTAAATCTTTTTTTGTATATTCAAAAAGGATCTTTTTTGAAG
GGCGCATTCTCAGTCAAGGGCTAAAAAATGCAGCAAAGCTCGTGATGATTTCAGACACTACAGGAGAAAA
TACTGTGTCTAATTGTAGTAATATTGGTTCGACTGTTGCAAGACTCATCGAGAATGGTGCTAACAAGGCA
AGTTGCTGGATAATTAATTGGATTTTGAACATGAAGCAAATAATTTTTGATACATTCTTCTCATTGAGCA
ATGTCTCACTTAAGCATACTAATCTGATTTTAGATCCAAAATTCTTAGTGACCATATCATTAGTGCCAGG
ACAATTAGGAGGATTAAATTTTCTAAATGTCTCAAGGATGTTCACAAGAAATATTGGTGATCCTGTATCT
GCGTCACTAGCTGATGTCAAATGGCTCATCAAGTCCGGAATCATACCAAGGTACGTTTTACGAAACATAG
TTTTCAGAAAACCTGGAGAAGGATCATGGATTACTTTGTGCATGGATCCTTACGCACTCAATCTACCTTA
TGTCCAACTCCCGACAACTTATCTAAAGAGACACACTCAGCGTAATCTTTTGGCAAACTCATCCAATCCT
CTATTAAGAGGAACAAGAATTGAGAATCAATATGAAGAAGAAGAAGAGCTGGCTCGCTTTTTACTGAATC
GGGAGTCAGTAATGCCCAGGGTTGCTCATGTGGTGTTTGAATCCACAGTTGCAGGAAGGAGGCGGTATTT
ACAGGGGTTGATTGATACCACTCAAACTATCATCAAGACTGCCCTCATCAGTTACCCCATATCATTCAAG
AAATGTCAAAAAATCAGCGAGTATACAGCCAACTATATCACTGATTTCAATGAATGTGTATATGCAGAGA
ATGCCAAGATTGAAGACCCAATACAGGCATGGAATAGAGGACTTATCTCTGATGACACGTGTTCAGTTAC
ATTAGCAGATTATACTCGTTCTAACTCATGGCGACCTCTACTACAAGGACGTCAAATTATTGGGGTGACA
TCTCCCGATACTATAGAGCTAGTCAGTGGATCATTACTATCTTCCGGACGGCCATGTAGAGGGTGTCTTA
TAAACGACCGAAGCTACTCTTGGTTCTTCTTACCAGGAGATATAAACCTGAGTCATCCCGAGCTTTCGCA
CTCTGTACAGCGAATCGCATATGTGGGGTCAAAGACAGAAGAGCACCGAGCTGCCTCAATAAGCAATATA
AAGAATATGACATGTCACTTGAGATCAGCATTGCGAGGATCAAGTGTTTATATCTGGGCATTTGGAGACA
CTCCAAAAAACTGGGATGATTGCCTAGCTCTTGCAAATTCTAGGTGTAAGCTCACACTCGCTCAGCTCCA
GTCACTTTGCCCTATACCTAGCACTTCAAATATCCAACATCGGCTTGAGGATGGAATAAGCACAGTCAAA
TTTACTCCTGCATCCTTAGCACGGGTTGCATCATATATACACATCTGCAATGATAATCACCAATCTTACT
CTGATGGTCATTCAATCGAATCAAATATTATCTACCAGCAAGTCATGATTCTAGGGACAGGCATTTTTGA
AACATTGTTTCCTTTAGGTCGCGATCTTGTTACTGAGCCACTCACATTACACCTTCACACAGGGACCACT
TGTTGTGTTAGAGAAGCTGATGGGGGCACATATAGTGAGTCTCGGTATGCAATCCCAACTCTTAGTGTGG
AAAGTTCAAATCCTTTCCTCTTTGACCGGTCGCCTATTTCACAAGGAGAAGAAATCAATATAGCACTAAA
AAATTTTAAGTATCATGAAATGGGATTAGAGAATTTAGACCCACCTGGTATCATTATGACCCTATCATTG
TGTATGTCAAAGGTCATTATTGACACTACTGTTGGTGACTCCGCCCATAGTTCTATCTACAATGAAGCTA
TCATCACTTATGACAATTCCATCAATTGGATTTCTGAGTTTACATATTGTGATCTTGGAGCGCTATTTAC
ATCAGCAGCTCGAGACTTATGTTTGACAATTGCATATCAGTTGTATTATTTAAGAATCTCGGGAGCATCA
AGGATAAGAAACTATTTCATCACCCTTCTTGATCGAATTCCTGGAATTCAACTTGCCAATATAGCGCTGA
CAATCTCACATCCACTCATTTGGGCAAGACTCCAGGCATCTACAGTACTCAAAGGTCCATTAAGTTACTA
TAATGCAACGACAAATTTCACTAAAGCAGTTAAAGATTCACTCACATGGGGTCTAGACCAATTTTTATCC
ATGACATTATCGGGTATGGAGACCGAAATGATATTCCCTAATTATCAGGATGATGATTTAAATCCGAAAT
TAGAGCAATTACTAGCGAGAAGAGCTTGCCTTCTTTGCTGTATTGGAGATTATCCTGGGCGATGGCCAAA
AATTAAGACCTTAGATCCCATTGAAAAATGTAGTGTCATCACTGAATTTTGTATGTGGTCAATTGAAGCT
CACCTTGATGACAGGACACGGCTATCTCCAATTCATGATCTACTTATGAAGCCTAAGATAACGACTTTTG
TGACAAACATCTACTTCCTTACTAGAAAATTACTCACAATGGCAAGAGGTAACGAGTACTGTAAAGAATA
TATTGCACAACTTTACCAAGGAGAATGTGCTCCTCATTACTCCTCTTTACCAATGTCTCAAACTGGAACA
CAAGACATTATGTATACTGATGAGTTTTCGTTTTGTATTTCAAATCCCTTCACCCATAGAGATCTCCACA
TTCATCATTGTAAGATGGAAGACGCTGATGAAATTAATTACCCTCTTAATAGAAATTGGCAAATTGACAT
AGGCAGATACCTCACAAGGACCATAGGAATGGTGTCTGGTTCTTGGTACAAGATCTCAGGATTGTTAGCG
AAGGGGCTATGCAAAGGTCTCCCTCATGGACACGGGCTATACATTGCAGAGGGGTCAGGATCAATCATGA
CAGCCGTTGAGTCAATTGCATGTTCTAATACAATCTATTATAATTCGCTATTCTCAAATGATTTAAATCC
CCCCCAAAGAAATCTAGGCCCCCAGCCATCACAATTTTATGCGAGCACAGTATACAAACACATCTCTGCT
AAGGTCCCTTGCCCGAAAGGCTTCATCCAGGAATTTCAAATACTATGGCGAGAATCAGAAATCGAAACAG
ACATTACAACAAAAGAATGCGTAAATTATATTCTTGAGACAGTTGAGTCATGTAGCTGTCATATATCTGT
TTGTGATTTAGAGCTTAGTTTTGGAACTCCAACAACTCAATACCAACAAGCGATTCTGCACTATATCATA
CTATGTTCTCAAACACTCATACCAGGATGCCCAGGTGTTCTTAAGTTATACTTTACTCATGTAGTATTGG
TGCACTACACATTATCCTTACTAGCACTTCTCAATTATCGTACATGGATATATCACAATGCATATTGCAG
TCAAGAGGGACGTGAATGTTACATAGTGTTCAGAAAGTCTGCTCATGTGCCACTTGCAAACTTGCTCCCT
CTGTTTGATAAGGTCGATGGGCTTCTTAAGTCTGGCCAATCTCTTGCCAGTCAGGAATTATTACAACAGG
TATACTCAAGGCTATTAATCATTAGCACGAAATTAGCCTCTTACACTAATAGATTGCTGTCAGGATTAAC
AATGCTCTCAACTACATCGACTGATCTTTTCCTTATTGGGATTGGAGGTCAACCCGCATTTGCTATCGAT
CCTGGCTTCTTGCGACAAAACGATCAGAATTCATCGCACTTGCAGTCGTTGAAAAGAGACTGTGTAACAG
TCGCTCTCAAAGAAACAATCCAGATCCGAGAAGAGGACCTCTCTCAACAGAAAACTCTTCTTCTTTCCCC
TTACAATTTAAGTACTGTTGGTAAAATAAGAACATTACTGATGATCACATGTCGGAAAATGGTTCAAATT
CATATTCTACAGATGGCAATGAACAACCCAGTGAATATCCAGTCAATCGTTGATTTTTTATTACAACCTT
CAATTAACATCAGCATGATGATTCCAGTTGATGAATGTATAACACTATCTAACGCGCCTTCTTACATCCG
ACGTTCATTCAACAAGCAAGAACTTACAATTATGCTTGGTACGCAGAGCAGTATTACCCTGACACGCCAT
GAGGTAAAACTTTTTATCAAGTATCTAGGGTCTATTCTTAAAGGGGAGGTTATCTGAATCAAATTCAAGT
AGTATAAGTTGATTTAACTGTTAAGCTGAGTGATAATTAGTCTTTAGACACTACTTTTGAAAGTGATTAC
AGGTTATAATTAAAGATTAGTCAATTATAGTATTGAGTTTTAAGAAAAAATGATATCACCATTTGTTGCT
TCCACAGACAGTCCCCAACCGCGCCTCATTTTACCATCAAGAATTGAGGTAGATTAATACAGAGTGAGAT
ATTGGTGACTGATACACGGTACTAATGTCATCTAGCATAAGGAAACGGATAAGATTAATCTCCAGTCATG
GGTGAGCAACTAATTATTATTGATAATTTAAGGGGTCTCTTATTTAGAAGAATCTACAAATGGGTTAATT
CTTAACCCCTTTAAAATGGTAAAAGGGTGAACTTTCAATAAATAAACTTCTACTAGAGTTAATCATTAAT
CGGTTATACTCAGGTAGTCAAGAAATTATTCTAGGCAAATCAACTTCTAGTCTTTATCTCTCGATCCTGA
GAGTGTGATAGGACTAATAAGGTCACGTTAAGCTGAGATAACTCTCTGAATTCTGGTCTTAGTAGATCAG
CAACCCATTAAATCATATCTCTCGACATCGGGCTCTTGTAAGTCTATTGTCACAACTGGTGTAAACAAAA
ATATGATTCAAATTAACTTAACTCTCGTAATCCTTGTTTGGT

>EU622637.2|APMV6|Duck|Japan|1977
ACCAAACAAGGAAACCATATGCTTGGGGACTTTACGAGAGCGCTTGTAAAACCGTGAGGGGGAAGCTGGT
GGACTCCGGGTCCGGAGTCGGTGGACCTGAGTCTAGTAGCTTCCCTGCTGTGTCAAGATGTCGTCAGTGT
TCACTGATTACGCTAAGCTGCAAGATGCCCTTGTGGCCCCTTCGAAGAGGAAGGTAGATAGTGCACCAAG
CGGATTGTTAAGGGTTGGGATCCCTGTGTGTGTCCTACTCTCCGAAGATCCCGAAGAGCGATGGAGCTTC
GTTTGCTTTTGCATGAGATGGGTGGTGAGCGATTCAGCCACAGAAGCGATGCGTGTTGGTGCAATGCTAT
CCATTCTCAGCGCACACGCCAGCAATATGCGGAGCCACGTTGCACTTGCAGCGAGGTGTGGTGACGCCGA
CATCAACATACTTGAGGTTGAGGCAATTGACCACCAGAACCAGACCATTCGCTTCACTGGGCGCAGCAAT
GTGACTGACGGGAGAGCACGCCAGATGTACGCAATTGCCCAAGATTTGCCTCCTTCCTATAACAATGGCA
GCCCTTTTGTAAATAGAGACATTGAGGACAATTATCCAACTGACATGTCTGAGCTGCTCAATATGGTTTA
CAGTGTCGCAACTCAAATCTGGGTGGCAGCTATGAAGAGCATGACTGCTCCAGACACATCCTCGGAGTCT
GAGGGGAGGCGGCTGGCCAAATACATCCAGCAAAACAGAGTAATTCGGAGCACGATTCTAGCTCCCGCAA
CCCGCGGTGAATGCACCCGAATAATACGGAGCTCCCTAGTCATCCGCCACTTCCTAATAACTGAGATCAA
GCGTGCCACATCAATGGGTTCCAACACGACACGATATTATGCCACAGTTGGGGATGCCGCAGCTTACTTC
AAGAATGCGGGTATGGCTGCATTCTTCTTAACTCTGAGGTTTGGAATTGGGACCAAGTACTCCACACTTG
CAGTTTCGGCGCTGTCTGCTGACATGAAGAAACTCCAGAGCTTGATCCGAGTATACCAGAGCAAAGGTGA
GGATGGACCCTACATGGCATTTCTGGAAGACTCCGACCTTATGAGCTTCGCCCCTGGAAACTATCCACTC
ATGTATTCATATGCAATGGGAGTAGGGTCCATTCTTGAGGCAAGTATTGCTAGATATCAGTTTGCGCGAT
CATTCATGAATGACACATTCTATCGATTGGGTGTTGAAACTGCACAACGAAACCAAGGTTCACTTGATGA
GAATTTAGCAAAGGAGCTGCAACTATCCGGGGCTGAACGAAGGGCTGTGCAGGAACTTGTGACCAGCCTG
GATCTAGCAGGAGAGGCCCCAGTGCCCCAGCGCCAACCAACATTCCTCAATGACCAGGAGTATGAGGATG
ATCCCCCTGCTAGGAGACAGAGAATCGAGGATACTCCAGACGATGATGGAGCCAGTCAAGCTCCACCCAC
ACCAGGAGCAGGTCTCACCCCATACTCTGATAATGCCAGTGGCCTGGACATCTAAATGACCACTACTCAA
TATGACAAGTAATCAAGGTTGATCCAAAGCATGCAAATCCAACACTACAATCGACAACAAAATCACATGT
AGACTTTAAGAAAAAACAAGGGTGAGGGGGAAGTTCCTGGTGCGCGGGTTGGGCCCCTAGTGACTCAGCC
AGCACCATGGACTTCTCCAATGACCAAGAGATTGCAGAATTACTCGAGCTGAGTTCAGATGTGATAAAGA
GCATCCAACACGCCGAGACCCAGCCAGCGCACACTGTCGGCAAATCTGCCATTCGGAAAGGAAACACATC
CGAGCTGCGAGCAGCCTGGGAAGCCGAGACACAACCAGCCCGAGCAGAAAACAAGCCCGAGGAACACCCA
GAGCAAGCCGCCCGGGATCTCGACAGCAAGGGCAACACGGAAAGCCCACAACTACGATCCAATGCAGATG
AGACACCCCAACCAGAAAGCCACGACAGGCAAGCCACTGCCCCATCCCCAGACACCACAATAGGGGTCAA
CGGGACTAATGGACTTGAAGCTGCTCTAAAAAAGCTAGAAAAACAAGGGAAAGGTCCTGGGAAAGGCCAA
GTGGATCGCAACACTCCTCAGAGAGATCCAACCACTGCTTCGGGTTCAAAAAAGGGGAAAGGGGGCGAGC
CAAGGAACAATGCCCTTCATCAGGGCCACCCACAGGGGACCAACCTGATCCTGCCCACTCAGAAGCCCTC
TCATGCCAGACTGGCGCAGCAAGCATCACAGGAGATAACTCGCCATGCACTGCAACCCCAGGATTCCGGC
GGCATAGAAGGGAATTCTCCATTTCTTGGAGACACGGCCAGTGCATCTTGGCTGAGTGGTGCAACCCAGT
CTGCGCACCCGTCACACCTGAACCCAGAACATTCAAATGCATTTGCGGGAGATGCCCTCGGGTATGCATC
AACTGTCGCAATGATAGTGGAGACTCTGAAATTTGTAGTTAGCAGGTTAGAAGCACTTGAGAATAGGGTG
GCGGAGCTTACCAAGTTTGTCTCTCCCATTCAGCAAATCAAAGCAGACATGCAGATTGTAAAGACATCCT
GCGCTGTCATTGAGGGCCAACTTGCCACAGTGCAAATATTGGAGCCGGGCCACTCATCGATCCGCTCACT
TGAAGAAATGAAGCAATATACCAAGCCAGGGGTTGTCGTCCAAACAGGGACGACTCAAGACATGGGCGCC
GTCATGAGGGACGGCACGATCGTGAAAGATGCTCTTGCCCGCCCAGTCAATCCGGACAGGTGGTCAGCAA
CAATCAACGCTCAATCAACAACAACAAAGGTGACTCAAGAGGATATAAAGACAGTGTATACACTATTGGA
CAATTTTGGCATCACCGGCCCGAAAAGAGCGAAAATCGAGGCAGAACTGGCTAATGTCAGTGACCGGGAC
GCACTAGTAAGGATAAAGAAACGTGTTATGAATGCATAAACAGCAAGAAGATCACAACAATCAGTACAGA
TGACATCCCAATATCAGATCATGATTCTATTGCCAAATCACAGCATTTTTTTCTCCTGATCACACCTAAC
AATTTGCTTCAGACACCCTTGACACTGATTAATAAAAAAGTGAGGGGGAACTGGTGGTGTCCGGACTGGG
CCATCCAGAGTCACCCAGTCCGAACCAAACACCCGCCAGTTCCTCCGCCGGCACAGCGCGCCACCAACTG
CCCCAACTCCAACCATGGCCACATCAGAACTCAACCTCTACATCGACAAAGACTCACCCCAGGTGAGATT
GCTAGCATTCCCCATCATCATGAAACCCAAAGAAAGTGGGGTTAGAGAGCTGCAACCGCAATTGAGGACC
CAGTACCTCGGTGACGTTACCGGAGGAAAGAAAAGCGCGATATTTGTGAATTGCTATGGGTTCGTGGAAG
ATCACGGGGGGCGAGACAGCGGATTCTCACCCATCAGCGAGGAATCCAAAGGATCGACAGTCACTGCAGC
TTGCATCACTCTCGGCAGCATCGAGTATGATAGTGACATCAAGGAGGTGGCAAAGGCCTGCTATAATCTT
CAGGTGTCAGTCAGGATGTCCGCTGATTCAACTCAGAAGGTAGTTTACACAATCAATGCCAAACCTGCAC
TGTTGTTCTCCTCCCGTGTTGTCAGGGCTGGGGGTTGTGTGGTTGCAGCAGAAGGTGCAATCAAGTGCCC
CGAGAAAATGACATCTGATCGCCTCTACAAATTCCGCGTAATGTTTGTGTCATTGACCTTCCTACATCGC
AGCAGCCTTTTTAAAGTTAGCCGTACAGTGCTGTCAATGAGGAATTCTGCTCTAATAGCAGTACAGGCCG
AAGTGAAGCTGGGGTTCGATCTGCCACTGGACCATCCGATGGCAAAATATTTGAGCAAAGAGGATGGACA
GCTATTTGCAACTGTGTGGGTACACTTGTGCAACTTTAAGCGCACAGACAGACGCGGAGTAGACCGATCG
GTGGAGAACATCAGGAACAAAGTACGAGCCATGGGGCTGAAGCTCACCTTGTGTGATCTATGGGGTCCCA
CACTTGTTTGTGAAGCCACGGGGAAGATGAGCAAGTACGCGCTAGGTTTCTTCTCGGAGACTAAGGTTGG
CTGTCACCCAATCTGGAAATGCAACTCGACTGTCGCAAAGATCATGTGGTCATGCACAACTTGGATCGCA
TCAGCAAAGGCCATCATACAGGCCTCCTCTGCTCGTACCTTGTTGACATCAGAGGACATAGAAGCCAAGG
GGGCCATCTCCACTGACAAGAAGAAAACAGATGGATTCAATCCCTTCATCAAGACAGCAAAGTAGTCATC
TGGATTTCATCAATGAACCCACTGGCCTATGTTCAGCTGTACCTTCCTTGATAATCACTAAATCAATACA
CAGAGTGCCATTTGATTAAGATATTGATTGTGCCAGTATGTGGATCACTTATACTTTGAAGATTGACCTT
CCTAGCTGTTCCTCCCTTAGAAGTCCTGTCATATTAATCAAAAAAATCAGTTTGCTGGTAAAATAGTATG
CTGCAGGATCCAATACCTCCCACCAATGAGCAGCCGAGGGGGAAGGCATGGGAGCCCGACTGGGGCCCTT
TACAATGGCACCCGGCCGGTATGTGATTATTTTCAACCTCATCCTTCTCCACAAGGTTGTGTCACTAGAC
AATTCAAGATTACTACAGCAGGGGATTATGAGTGCAACCGAAAGAGAAATCAAAGTGTACACAAACTCCA
TAACTGGAAGCATTGCTGTGAGATTGATTCCCAACCTACCTCAAGAAGTGCTTAAATGTTCTGCTGGGCA
GATCAAATCATACAATGACACCCTTAATCGAATTTTCACACCTATCAAGGCGAATCTTGAGAGGTTACTG
GCTACACCGAGTATGCTTGAACACAACCAGAACCCTGCCCCAGAACCTCGCCTGATTGGAGCAATTATAG
GCACAGCAGCACTGGGGCTGGCAACAGCAGCTCAGGTTACAGCTGCACTCGCCCTTAACCAGGCCCAGGA
TAATGCTAAGGCCATCTTAAACCTCAAAGAGTCCATAACAAAAACAAATGAAGCTGTGCTTGAGCTTAAG
GATGCAACAGGGCAAATTGCGATAGCGCTAGATAAGACTCAAAGATTCATAAATGACAATATCTTACCGG
CAATCAATAATCTGACATGTGAAGTAGCAGGTGCTAAAGTAGGTGTGGAACTATCATTATACTTGACCGA
GTTAAGCACTGTGTTTGGGTCGCAGATAACCAATCCAGCACTCTCCACTCTATCCATTCAAGCCCTCATG
TCACTCTGCGGTAATGATTTTAATTACCTCCTGAACCTAATGGGGGCCAAACACTCCGATCTGGGTGCAC
TTTATGAGGCAAACTTAATCAATGGCAGAATCATTCAATATGACCAAGCAAGCCAAATCATGGTTATCCA
GGTCTCCGTGCCTAGCATATCATCGATTTCGGGGTTGCGACTGACAGAATTGTTTACTCTGAGCATTGAA
ACACCTGTCGGTGAGGGCAAGGCAGTGGTACCTCAGTTTGTTGTAGAATCTGGCCAGCTTCTTGAAGAGA
TCGACACCCAGGCATGCACACTCACTGACACCACCGCTTACTGTACTATAGTTAGAACAAAACCATTGCC
AGAACTAGTCGCACAATGTCTCCGAGGGGATGAGTCTAGATGCCAATATACGACTGGAATCGGTATGCTT
GAATCTCGATTTGGGGTATTTGATGGACTTGTTATTGCTAATTGTAAGGCCACCATCTGCCGATGTCTAG
CCCCTGAGATGATAATAACTCAAAACAAGGGACTCCCCCTTACAGTCATATCACAAGAAACTTGCAAGAG
AATCCTGATAGATGGGGTTACTCTGCAGATAGAAGCTCAAGTTAGCGGATCGTATTCCAGGAATATAACG
GTCGGGAACAGCCAAATTGCCCCATCTGGACCCCTTGACATCTCAAGCGAACTCGGAAAGGTCAACCAGA
GTCTATCTAATGTCGAGGATCTTATTGACCAGAGCAATCAGCTCTTGAATAGGGTGAATCCAAACATAGT
AAACAACACCGCAATTATAGTCACAATAGTATTGCTAGTTATCCTGGTATTATGGTGTTTGGCCCTAACG
ATTAGTATCTTGTATGTATCAAAACATGCTGTGCGAATGATAAAGACAGTTCCGAATCCGTATGTAATGC
AAGCAAAGTCGCCGGGAAGTGCCACACAGTTCTAACAGTATAGCTAGTCCTAATGATTAAACCATATACT
TGATTACATAATAACACTATGTCAAGGGATGACATTAATGAGACTCCTTATTCTCTCTCAAACCGAGACA
GTGATCCATCAAGAATGCAACGATCCTACCTTCTCTGCTTTAATCAAAAAATGCAGAATAATCTAACAGC
CCAACCAAACCACCCAGGAGAGAACGCCTGAGGGGGGAAGGAGGTTGACTACAACCTCTACTGATCAGAG
GTTGTAGTATCAATTCTTAACAACCCCCAAGATGAGACCACAAGTGGCAATTTGGGGCTTGCGCTTATTG
GCTACCGGCCTAGCTATGGTCTCCTTAGTGTTCTGCCTAAACCAGGTAATCATGCAGGTGCTAATTAGGG
ACATTAGAGGCTTGTTGACATCCTCGGACATCAAGACTACACATGAGGCGCTGCGTGAGCATCTCTCATC
TATTACTCTTTTCATGTCGTTTGCGTTGACTTGCTCAATAAGTGGGTGTGTTCTTAGCCTGGTCGCCTTA
TATCCAAGCAAGAATACTAGCGGCACTAATCCTCAGCCGCAAGTAGAGGAGGCTAGATCGGAAAACCTGT
CTCACTCTTCCATGCACACGATCAATAGGCCAGCAACCCCTCCCCCACCGTATTATGTTGCAATACAGCT
CAGCGCTGAGATGCAACCTGGGTACCATTCAAGTGATTGATCCCCTTGACGCACTGGCAGAGTCTACCCC
ACCAAGATCCGTTCTTGTCCTACTTGTTTGATTTAAGAAAAAATTGTAATTTATACAGAAAGATAATAGC
TGAGGGGGAAGCCTGGTGTCACCGCTGGTGACCATTCCCCAGCCGGTGGCAATGGCTTCCTCAGGCGATA
TGAGACAGAGTCAGGCAACTCTATATGAGGGTGACCCTAACAGCAAAAGGACATGGAGGACTGTGTACCG
GGTTGTCACCATATTGCTAGATATAACCGTCCTTTGTGTTGGCATAGTGGCAATAGTTAGGATGTCAACC
ATTACAACAAAAGATATTGATAACAGTATCTCATCATCTATTACATCCCTGAGTGCCGATTACCAGCCAA
TATGGTCAGATACCCATCAGAAAGTTAACAGTATTTTCAAGGAAGTTGGAATCACTATCCCTGTCACACT
CGACAAGATGCAAGTAGAAATGGGAACAGCGGTTAACATAATCACTGATGCTGTAAGACAACTACAAGGA
GTCAATGGGTCAGCAGGATTTAGCATTACCAATTCCCCAGAGTATAGTGGAGGGATAGACACACTGATAT
ACCCTCTTAATTCACTTAATGGAAAGGCTCTAGCTGTATCAGACTTACTAGAACACCCGAGCTTCATACC
GACGCCTACCACCTCTCACGGTTGTACCCGCATTCCTACATTCCACCTAGGGTACCGTCATTGGTGTTAT
AGTCACAACACGATAGAGTCTGGTTGTCACGATGCAGGAGAAAGCATTATGTACGTATCCATGGGTGCGG
TAGGGGTCGGCCATCGCGGGAAACCTGTGTTTACGACAAGTGCAGCGACAATCCTAGATGATGGAAGGAA
CAGGAAAAGTTGTAGCATCATAGCAAACCCTAATGGGTGTGATGTCTTATGCAGCTTGGTTAAGCAGACA
GAAAATGAAGGCTACGCTGACCCTACACCGACCCCAATGATCCACGGTAGGCTCCACTTCAATGGCACAT
ACACTGAGTCTGAACTTGACCCTGGCCTATTTAATAACCATTGGGTCGCTCAATATCCAGCAGTTGGTAG
CGGTGTCGTCAGCCACAGAAAACTATTTTTCCCGCTCTACGGAGGGATATCACCGAAGTCAAAACTGTTC
AATGAGCTCAAGTCATTTGCTTACTTTACTCATAATGCTGAATTGAAATGTGAGAACCTGACAGAGAGAC
AGAAGGAAGACCTTTATAACGCATATAGGCCTGGGAAAATAGCAGGATCTCTCTGGGCTCAAGGGGTTGT
AACATGTAATCTGACCAATTTAGCTGATTGCAAAGTTGCAATTGCGAACACGAGCACCATGATGATGGCT
GCCGAGGGGAGGTTACAGCTTGTGCAAGATAAGATTGTCTTCTACCAAAGATCCTCATCATGGTGGCCAG
TCCTAATATATTATGATATCCCTATTAGTGACCTTATCAGTGCCGATCATTTAGGGATAGTGAACTGGAC
TCCGTATCCACAGTCTAAGTTTCCGAGGCCCACCTGGACAAAGGGCGTATGTGAGAAACCGGCGATATGC
CCCGCTGTATGTGTAACGGGTGTTTACCAAGATGTTTGGGTAGTTAGTATAGGGTCACAGAGCAATGAGA
CTGTTGTGGTTGGCGGGTACTTAGATGCTGCAGCAGCCCGTCAGGATCCATGGATTGCAGCAGCTAACCA
GTACAACTGGCTGGTTAGGCGTCGCCTCTTTACATCCCAAACTAAAGCAGCATACTCATCAACCACTTGC
TTCAGAAACACGAAGCAGGATAGAGTGTTCTGCCTGACTATAATGGAAGTCACAGACAACCTACTCGGAG
ACTGGAGGATCGCCCCGCTGTTGTATGAAGTTACTGTGGCTGATAAGCAGCAGGGCAATCGCAATTACGT
GCCTATGGGGAGGGTGGGGACAGATAAGTTCCAATATTATACCCCAGGTGACAGATATACTCCTCAGCAT
TGATGACTCACTGCAGCTTATACATAACAATTTTCTCATTTCCTCTATTCGCAGAGTGAATCAGTAGAAT
GACGGTCAGTGATTGACCAAGCTCAATTAGATAATGAAGTGCAGCCCGCAATTGTCTTGATTTAATAAAA
AATTGAGGGGCTGTTATAACATAGCAGACTGACGGGGCAAGACCCGCTGAGAAAAAAAATGCAGTGAGGG
GGAAGGCAGGCTGAGATCACGTCCCAGTTGTAGCCTTCCCCGATTCAATTTACTTAGTATTAACAAGTCA
ATTCTGCTCACAGAGGTCATCTCTAAGGGCCGCTGTGATGGATCCACAAGTCCAAATACACCATATCATC
AAGCCAGAGTGCCATCTCAACTCACCTGTTGTGGAAAAGAAACTGACATTATTATGGAAGCTCACAGGTT
TACCGTTGCCACCCGACCTTAACGGTTGCGTCACACACAAAGACGTGACGTGGGATGAAGTGCTCCGGTT
GGAGGCTAATTTGACGAAGGAGTTACGGCAATTAGTACGAAGCCTGACCAATAGAATGCATGAAAAGGGG
GAGTTCATTGACACATATAAACCTTTATGTCATCCACGGACATTAAGTTGGTTGACCAATATCAACTTGA
TCAAGAGTGACAACATTCTAGCAAGCCACAAGAAAATGTTGATCCGAATCGGCAGTATGCTGCATGAACC
AACAGACCAATCGTTTGTCACTCTTGGCAGGAAATTAGCAGGCGACCCTTGCTTGTTCCATCAACTAGGC
CATCTACCTGGATGCCCACCTAATTCCAGATTTGAAGAACAGGTAGGAGACTGCAGTTTGTGGTCACCCA
TAAGCGATCCAGCTCTAGTCACAGGTGGTGAATACGCTAACTGTGTGTATGCGTGGTACTTAATACGTCA
GACCATGCGGTACATGGCCCTCCAGAGAAAGCAAACAAGAGTGCAATCACAGCAGAATGTTCTAATTGGA
TCAGATACTATCGTGGGAATCCATCCAGAATTAGTGATAATTACTGGAATTAGAGACAGGGTATTCACCT
GTTTGACTTTTGATATGGTGCTAATGTATGCAGATGTGGTGGAAGGTCGTGCCATGACAAAGTTGGTTGC
ACTCACTGAGCCAACAATGGTAGAAGTCATTCAGAGAGTCGAAAAATTGTGGTTCTTAGTTGACAACATC
TTCGAGGAAATCGGTGGTGCAGGTTACAATATTGTTGCATCTCTGGAGAGCTTGGCATATGGTACTGTTC
AACTGTGGGATAAATCACTGGAACATGCTGGTGAGTTCTTTTCATTCAATCTTACCGAGATAAAGAGTGA
GCTAGAGAACCATTTAGATCCTGGTATGGCATTTAGAGTAGTCGAGCAGGTGCGGTTGCTATATACTGGA
CTAAGTGTGAACCAAGCAGGTGAGATGTTATGCATTTTACGTCACTGGGGGCATCCCTTACTATGCGCTG
TGAAGGCGGCAAAGAAAGTCAGAGAGTCAATGTGTGCACCAAAATTAACCTCTCTAGACACCACACTCAA
GGTGTTAGCATTCTTTATTGCAGATATCATCAATGGACATAGACGATCACATTCAGGGTTATGGCCAAGC
GTCAGACAGGAGTCATTAGTGTCTCCATTGCTCCAGAACCTCTATAGAGAATCTGCCGAGCTTCAATACG
CAGTTGTGCTTAAGCACTATAGAGAAGTATCCCTTATAGAATTCCAAAAAAGTATTGATTTTGACTTAGT
TGAAGATCTAAGTGTGTTCCTTAAGGATAAAGCCATTTGTCGACCGAAGAGTAACTGGTTAGCTGTATTC
AGGAAATCCCTACTCCCTGGACATTTGAAAGATAAACTGCAATCTGAGGGCCCTTCTAACCGGCTTCTGC
TTGACTTTTTGCAATCAAGCGAATTTGACCCGGCTAAAGAATTCGAATACGTGACATCGCTGGAGTATCT
TCAGGATCCAGAGTTCTGCGCATCTTATTCCTTAAAAGAGCGGGAAGTCAAAACTGATGGGCGCATATTT
GCAAAAATGACTAGAAAAATGAGGAACTGCCAAGTCTTGTTAGAGAGTCTGCTCGCATGCCATGTATGCG
ATTACTTCAAGGAGAACGGAGTAGTACAAGAGCAAATCAGTTTAACAAAATCACTGCTTGCAATGTCGCA
ACTTGCTCCTCGTGTGTCTGAGTATCAAGGGAGAGTTCTCCGCTCGACTGATAGGTGCAGTAGAGCTACA
GCCACACCTAGTCAGGACACAGGCCCAGGCGAGGGGGTCAGGCGACGGAAAACAATTATAGCATCATTCT
TGACTACTGACCTACAGAAGTATTGTCTCAATTGGAGGTACACCGTAATAAAACCTTTTGCCCAGAGGCT
TAACCAGTTATTTGGGATACCCCACGGCTTTGAGTGGATTCACCTCCGCTTGATGAACACAACTATGTTT
GTAGGAGACCCACATAATGTCCCTCAGTTTTCATCGACACACGACTTAGAATCCCAAGAGAACGATGGAA
TATTTATTGTGTCACCTCGGGGTGGTATAGAAGGGCTATGCCAAAAAATGTGGACCATGATCTCCATTGC
GGCAATTCATCTAGCAGCCACAGAATCGGGTTGTCGGGTTGCATCCATGGTCCAGGGGGACAACCAAGCA
ATTGCAATTACTACGGAGATCGAAGAGGGTGAGGACGCGTCTGTAGCATCAATAAGGTTGAAAGAGATAT
CTGAGAGGTTCTTTAGGGTGTTCAGAGAGATCAACAGGGGTATAGGACACAACTTAAAAGTCCAAGAAAC
AATTCATAGTGAGTCATTCTTCGTGTACTCAAAACGGATCTTCTTTGAGGGGAAGATCCTCAGCCAGCTA
CTGAAAAATGCAAGCAGGTTGGTGTTGGTATCCGAGACTGTGGGTGAGAATTGTGTTGGCAATTGCTCAA
ATATCAGTTCCACAGTTGCTAGACTCATTGAAAATGGATTAGATAAGAGAGTCGCATGGGGGCTCAATAT
CCTGATGATCGTAAAACAAATTCTTTTTGACATTGATTTTTCCTTGGAGCCTGAACCATCTCAGGGCTTG
AGTCATGCTATTCGCCAAGACCCAAACAACATGAAAAACATCTCTATCACTCCTGCTCAGTTAGGTGGAT
TAAATTTTCTGGCCCTATCTCGGCTATTTACAAGGAACATAGGAGACCCCGTCTCATCAGCCATGGCAGA
TATGAAGTTCTATATACAGGTCGGATTATTATCCCCTCATCTGCTGAGGAATGCAATTTTCAGAGAACCC
GGAGATGGAACATGGACAACACTGTGTGCCGACCCGTACTCATTAAACCAACCATATGTGCAATTACCAA
CGTCATACTTAAAAAAGCACACACAACGTATGCTGCTCACTGCCTCAACAAACCCTTTATTGCAAGGTAC
CCGGGTAGAGAATCAATACACTGAGGAAGAAAGACTAGCAAAGTTCCTTCTGGACCGAGAATTGGTTATG
CCACGTGTGGCACATACAGTCTTTGAGACCACTGTTGCCGGGAGACGAAAGCATCTGCAAGGGTTAATTG
ACACTACACCGACTATTATTAAATATGCCCTTCATCACCACCCTATTTCTTTCAAGAAAAGTATGCTGAT
ATCATCTTACTCAGCTGACTACATTATGTCGTTTATTGAGACTATCGCAACAGTGGAATACCCAAAGCGT
GACACCATGCAGCTCTGGAACAGAGGACTAATTGGTGTCGACACTTGCGCGGTCACACTTGCGGATTACG
CAAGAACATATTCGTGGTGGGAGATCCTGAAGGGTAGGTCAATAAAGGGAGTTACCACACCTGATACATT
AGAACTTTGCTCTGGGAGCTTAATAGAGCAAGGCCATCCATGTTCTCAGTGCACAATGGGTGATGAATCC
TTTTCATGGTTCTTCCTCCCAGGGAATATTGATATTGAAAGACCGGACTTTTCTAGGGTGGCCCAGAGAA
TCGCTTATGTCGGCTCAAAAACGGAAGAAAGGCGGGCAGCTTCGTTGACGACAATCAAAGGGATGTCAAC
TCACCTTAGGGCGGCACTAAGAGGGGCGAGTGTTTACATCTGGGCGTATGGAGACAGCGACAAAAATTGG
GACGACGCTACAAAGCTTGCTAACACAAGATGTGTAATATCTGAAGACCATCTGCGTGCCCTTTGCCCAA
TCCCGAGTTCAGCAAACATACAGCATAGGCTGATGGATGGGATAAGCGTAACGAAGTTCACTCCCGCATC
CCTAGCAAGAGTGTCATCGTATATTCATATTTCGAATGACCGGCATCAGAGTAGAATTGACGGTCAAGTG
ATCGAATCAAATGTGATTTTCCAACAAGTTATGCTTCTCGGTCTCGGTATTTTTGAGACATTTCACCCCT
TGTCTCACAGGTTTGTGACTAACCCCATGACACTCCACTTACACACAGGGTACTCGTGTTGCATAAGGGA
AGCTGATAATGGTGATTTCTTAGAATCCCCGGCTAGTGTACCAGACATGACTATCACGACTGGTAATAAG
TTCCTTTTTGACCCCGTGCCCATTCAAGATGACGATGCTGCAAAACTACAGGTATCTTCATTCAAGTACT
GTGAGATGGGCCTCGAAGTGCTTGACCCACCAGGACTTGTAACCCTACTATCTCTAGTGACTGCACGTAT
CTCTATTGATACATCTATAGGGGAGAGTGCATACAACTCGATACACAATGATGCTATTGTCTCATTCGAC
AATTCCATCAATTGGATATCTGAGTACACATACTGTGATCTTAGACTACTGGCAGTAGCAATGGCTCGGG
AGTTTTGTGACAACCTCTCTTATCAGCTTTACTATCTGAGGGTTAAAGGGCGACGGGCAATCCGGGATTA
TATCCGCCAAGCCCTCTCGAGGATACCAGGGTTACAACTTGCTAATATAGCCTTGACTATATCTCATCCG
GGAATTTGGGCAAGACTGAGGCTAATTGGGGCAGTAAGTGCTGGAAATAGTCCCATCAGTGCAACCGTAA
ATTATCCTGCTGCTGTGTGTGAGCTCATATTATGGGGTTACGAACAATATACTGCACAACTACTAGATGG
TTACGAGTTAGAAATTATAGTCCCGAATTATAAGGATGATGACCTGAACAGGAAGGTTGAACATATACTA
GCAAGACGGGCTTGCCTGCTGAGTCTGCTGTGTGAGTATCCAGGAAAATACCCGAATATTAAAGACCTTG
AACCTATTGAGAAATGCACTGCTCTGTCTGACCTGAATAAATTGTGGATGGCGACAGATCACAGAACTCG
GGAATGTTTTTCCGGGATATCTCAGATATTTGATTCCCCCAAATTAAATCCGTTCATCACTAATCTTTAC
TTCTTGAGTAGAAAGCTGCTCAACGCGATTATAAGCAGCACGGACTGTAGGGCCTACGTTGAGAACCTTT
ATGAAGATATCGACATTGAACTAACATCTCTCACTGAGGTTTTGCCCTTAGGAGAGGATGATCAAATGAT
CACTGGGCCTCTGCGCTTTGACCTTGAACTAAAAGAACTCACCCCGGATTTTACTATCACTTGGTGTTGT
TTTGACTCTACAGCAGCACTGATGTCACGGTGCATTAATCATGCCACAGAAGGCGCAGAGCGCTACATCC
GAAGAACGGTTGGGACAGCTTCAACATCTTGGTATAAAGCAGCAGGAATATTAACTACACCTGGCTTTCT
CAACCTCCCTAAAGGCAATGGCTTATATCTAGCTGAGTCATCAGGGGCCATCATGACTGTGATGGAGCAT
CTTGTCTGCTCTAATAAAATATGGTATAACACCTTGTTTAGCAATGAGCTCAACCCACCTCAGAGGAATT
TTGGTCCCAACCCAATTCAATTTGAAGAAAGTATCGTGGGTAAACATATTGCAGCCGGGATTCCTTGCAA
GGCAGGACATGTGCAAGAGTTTGAGGTACTTTGGAGAGAGGTAGATGAAGAGACAGATCTGACCTCCATG
AGATGTGTGAATTTTATCATGTCGAAAGTTGAACAGCACTCGTGTCATATTGTATGCTGTGACTTAGAAT
TGGCTATGGGGACTCCCTTAGAAGTGGCCCAATCTGCATATACGCATATTGTAACCCTCGCCTTGCATTG
CCTAATGATTAGCGGAAAATTAGTACTAAAGTTGTATTTCTCACAAAATGCCCTCTTACACCATGTTCTC
TCTTTATTGCTTGTATTGCCATTCCATGTAACAATCCACACTAACGGTTATTGCTCTCACCGAGGCTCTG
AAGGGTATATCATTGCCACGAGAACAGGAGTTGCTCTGGGTTCAAATGTGTCCCAAGTACTAGGTGGTGT
GACTGAGATGGTACGGAAAGGTCAGACCCTTGTCCCTGTAAAGGTACTTACAGCGATCTCCAATGGGTTC
AGAACTGTGTCAAGCTCTTTAGGCAGACTAAGGGGTGAGCTCTATTCGCCATCGTGTAGCATTCCGCAGT
CAGCTACCGACATGTTCCTCATTCAACTTGGAGGGAAGGTGCAGTCAGATTGGAATACGAACTCTCGAGG
CTATAGAGTGGGTGAGACTGATCTCGTATTACAGGACATTATATCAATATTGAGCACACTACTTAAAGAA
ATAATACACGTAAGGGAATCCAGGGAGTCAGTGGACAGGGTTCTGTTGCTCGGGGCATACAACCTACAGG
TGTCTGGAAAAGTAAGAACAATGGCCGCGGCTGCAACAAGGAACATATTGCATCTACATATAGTTAGACT
TATTGGAGACTCAATGTCCAATGTAAGGAGACTAGTACCTCTGCTAGATAAGGGCTTTATAGTAATATCA
GACATGTATAGTGTGAAAGATTTCTTGAGAAAAACTGAGTCCCCTAAGTACTTCTTAAACAAGCTAGGCA
AGAGCGAGATTGCACAGCTATTTGAGATAGAGTCCAAGATTATTCTGAGCAGGGCAGAGATCAAGAATAT
TTTGAAGACAATAGGGATTGTGGCTAAACAGCACTCAGAGTGATCTCTCCAACCTTGCACCATTTGAATT
CTGGACTGTGGACGCGCATGCCTAAGCGCACCAACTTGCCGTGACGATTGATGTAATCCTTGATATGAAC
TACTAATCATTTGGAATTTATTTACTTCCCGAAATCACCCATAGACCGGAATCGATACCGGAGATTATTT
TTTAATAAAAAACCTGGAAAGTCGACAAGGATCATAGTCAAAAAGCTTATGATTTCCTTGTTTGGT

>FJ215863.2|APMV8|Goose|USA|1976
ACCAAACAAGGAATGCAAGACCAACGGGAACTTTAAATAAAACAATCGAATTATTGGGGGCGAAGCAAGT
GGATCTCGAGCTCGAGGCCGAAACCCTGAATTTCACTGGAGGTTTTGAATAGGTCGCTATAGGACTCAAT
ATGTCATCTGTATTCAATGAGTATCAGGCGCTTCAAGAACAACTTGTAAAGCCGGCTGTCAGGAGACCTG
ATGTTGCCTCAACGGGTTTACTCAGAGCGGAAATACCTGTCTGTGTCACATTATCTCAAGACCCCGGTGA
GAGATGGAGCCTTGCTTGCTTGAATATCAGATGGCTTGTGAGTGATTCATCAACCACACCAATGAAGCAA
GGAGCAATATTGTCACTGCTGAGTCTACATTCAGACAATATGCGAGCTCACGCAACATTAGCAGCAAGGT
CTGCAGATGCTTCACTCACCATACTTGAGGTAGATGAAGTAGATATTGGCAACTCACTAATCAAATTCAA
CGCCAGAAGTGGTGTATCTGATAAACGCTCAAATCAATTGCTTGCAATTGCGGATGACATCCCCAAAAGT
TGCAGTAATGGGCATCCATTTCTTGACACAGACATTGAGACCAGAGACCCGCTCGATCTATCAGAGACTA
TAGACCGCCTGCAGGGTATTGCAGCTCAGATATGGGTGTCAGCCATAAAGAGCATGACAGCGCCTGACAC
CGCATCAGAGTCAGAAAGTAAGAGGCTGGCCAAATATCAACAACAAGGCCGACTGGTTAAGCAAGTACTC
TTGCATTCTGTAGTCAGGACAGAATTTATGAGAGTTATTCGGGGCAGCTTGGTACTGCGCCAGTTTATGG
TTAGCGAGTGCAAGAGGGCTTCAGCCATGGGCGGAGACACATCTAGGTACTATGCTATGGTGGGCGACAT
CAGTCTGTACATCAAGAATGCAGGATTGACTGCATTTTTCCTCACCCTGAAGTTCGGAGTTGGTACCCAG
TATCCAACCTTAGCAATGAGTGTTTTCTCCAGTGACCTTAAAAGGCTTGCTGCACTAATCAGGCTATACA
AAACCAAGGGAGACAATGCACCATACATGGCATTCCTGGAGGACTCCGATATGGGAAATTTTGCTCCAGC
AAATTATAGCACAATGTACTCTTATGCCATGGGCATTGGGACAATTCTGGAAGCATCTGTATCTCGATAC
CAGTATGCCAGAGACTTTACCAGTGAGAATTATTTCCGTCTTGGAGTTGAGACAGCCCAAAGCCAGCAGG
GAGCATTTGACGAGAGAACAGCCCGAGAAATGGGCTTGACTGAGGAATCAAAACAGCAGGTTAGATCACT
GCTAATGTCAGTAGACATGGGTCCCAGTTCAGTTCATGAGCCATCTCGCCCTGCATTTATCAGTCAAGAA
GAAAATAGGCAGCCTGCCCAGAACTCGTCAGATACTCAGGGTCAGACCAAGCCAGTCCCGAAGCAGCCCG
CACCAAGGGCCGACTCAGATGACATTGATCCATACGAGAACGGGCTAGAATGGTAATTCAACCACCCCGA
CACATCCACCTATACACCAATTCTGTGACATATTAACCCAATCAAACATTTCATAAACTATAGTAGTCAT
TGATTTAAGAAAAAATTGGGGGCGACCTCAATTGTGAAACATACCAGATCCGTCCACAACACCACTCAAC
AACCCACACACAATGGATTTCGCCAATGATGAAGAAATTGCAGAACTTTTGAATCTCAGCACCAATGTAA
TCAAGGAGATTCAGAAATCCGAACTCAAGCCTCCCCAAACCACCGGACGACCACCTGTCAGTCAAGGGAA
CACAAGAAATCTAACTGATCTATGGGAAAAAGAGACTGCAAGTCAGACCAAGACACCGGCCCAATCTCCA
CAAACCACACAAGTTCAGTCTGATGAAAATGAGGAGGGAGAAATCAAGTCCGAGTCAATTGATGGCCACA
TCAGAGGAACTGTTAATCAATCAGAGCAAGTCCCAGAACAAAACCAGAGCAGATCTTCACCAGGTGATGA
TCTCGACAGAGCTCTCAACAAGCTTGAAGGGAGAATCAATTCAATCAGCTCAATGGACAAAGAAATTAAA
AAGGGCCCTCGCATCCAGAATCTCCCTGGGTCCCAGGCGGCAACTCAACAGGCGACCCACCCATTGGCAG
GGGACACCCCGAACATGCAAGCACAGACAAAAGCCCTGGCGAAGCCACATCAAGAGGCAATCAATCCTGG
CAACCAGGACACAGGAGAGAGTATTCATTTACCACCTTCCATGGCACCACCAGAGTCATTAGTTGGTGCA
ATCCGCAATGCACCCCAATTCGTGCCAGACCAATCTATGACGAATGTAGATGCGGGGAGTGTCCAACTAC
ATGCATCATGTGCAGAGATGATAAGTAGAATGTTTGTAGAAGTTATATCCAAGCTTGATAAACTCGAGTC
GAGACTGAATGATATAGCAAAAGTTGTGAACACCACCCCCCTTATTAGGAATGATATTAACCAACTTAAG
GCCACAACCGCACTGATGTCCAACCAAATTGCTTCCATACAAATTCTTGACCCAGGGAATGCAGGGGTGA
GGTCCCTCTCTGAAATGAAATCTGTGACGAAGAAAGCTGCTGTTGTAATTGCAGGGTTTGGAGACGACCC
AACTCAAATTATTGAAGAAGGCATTATGGCCAAAGATGCTCTTGGAAAACCTGTGCCTCCAACATCTGTT
ATCTCAGCTAAAGCTCAGACTTCTTCCGGTGTGAGTAAGGGTGAAATAGAAGGATTGATTGCATTGGTGG
AAACATTAGTTGACAATGACAAGAAGGCAGCAAAACTGATTAAAATGATTGATCAAGTTAAATCCCACGC
CGATTACGCCCGAGTCAAGCAGGCAATATATAATGCGTAATACTGTAACTATACAAACAATCAATACTGC
TGTCGGTTGCACCCACCTCAGCAAATCAATAATCTTTTAGAATTTATTGATTAAGAAAAAATTGACTACT
ATAAGGAAAGAACACCAAGTTGGGGGCGAAGACACGATTGACCACAGTCGCTATCTGTAAGGCTCCTCAC
CAAAAATGGCATATACAACATTGAAACTGTGGGTGGATGAGGGTGACATGTCGTCTTCGCTCCTATCATT
CCCGTTGGTACTAAAAGAGACAGACAGAGGCACAAAGGAGCTTCAACCACAGGTAAGGGTAGATTCAATT
GGCGATGTGCAGAACGCCAAAGAGTCCTCGATATTCGTGACTCTATATGGTTTCATCCAAGCAATTAAGG
AGAGTACAGATCGATCGAAATTCTTCCATCCAAAAGATGACTTCAAACCTGAGACAGTCACTGCAGGACT
GGTAGTGGTAGGTGCGATCCGAATGATGGCTGATGTTAATACCATCTCTAATGACGCACTAGCGCTGGAG
ATCACTGTTAAGAAATCTGCAACTTCTCAAGAGAAAATGACGGTGATGTTCCACAATAGCCCCCCTTCAT
TGAGAACTGCAATAACTATCCGAGCAGGAGGTTTCATCTCGAATGCAGACGAGAATATAAAATGTGCCAG
CAAGTTGACTGCAGGAGTGCAGTACATATTCCGCCCAATGTTTGTTTCAATCACTAAATTACACAATGGC
AAACTATATAGGGTGCCCAAAAGCATCCACAGCATCTCGTCCACTCTACTGTATAGTGTGATGTTGGAGG
TAGGATTCAAAGTGGATATTGGGAAGGATCATCCCCAGGCAAAGATGCTGAAGAAGGTCACAATCGGCGA
TGCAGACACATACTGGGGGTTTGCATGGTTCCACCTGTGCAATTTCAAAAAGACATCCTCTAAGGGAAAG
CCAAGAACGCTAGACGAACTAAAGACAAAAGTCAAAAACATGGGGTTGAAATTGGAGTTACATGACTTGT
GGGGTCCGACTATTGTGGTCCAAATCACTGGCAAGAGCAGCAAATATGCTCAAGGATTTTTTTCCTCCAA
TGGTACTTGTTGCCTCCCAATCAGCAGATCTGCACCAGGGCTTGGGAAGCTTCTGTGGTCCTGTTCAGCA
ACTATCGGTGACGCAACAGTTGTTATCCAGTCAAGCGAGAAAGGGGAACTCCTAAGGTCTGATGACCTCG
AGATACGAGGTGCTGTGGCCTCCAAGAAAGGTAGACTGAGCTCATTTCACCCCTTCAAGAAATGATGCAG
GACATAGTACAGAGAATTAGAGAGCCATTAGATGTGCGCAAAAAACATAACCTGCGATGAACTGCCCAGA
CTCCACTTTAACCTAGGTTGCAGGGAAATAGTACACGACATGCACAATACTATCACGGTCACCAGCAATC
AATAAAGTTGATCAATCACTATATTAGGAATCAAATAGGATAACAATTATTAATCCAATTTCCTAATTAT
AAAAAATTGCTTTAAAGGTTATTGACGAGTCGGGGGCGAAATCTTGCCACTTAGTCTGCAGTCAATCTTA
GAATCTACATATTGAACTATGGGTCAAATATCAGTATATCTAATTAATAGCGTGCTATTATTGCTGGTAT
ATCCTGTGAATTCGATTGACAATACACTCATTGCCCCAATCGGAGTTGCCAGCGCAAATGAATGGCAGCT
TGCTGCATATACAACATCACTTTCAGGGACAATTGCCGTGCGATTCCTACCTGTGCTCCCGGATAATATG
ACTACCTGTCTTAGAGAAACAATCACTACATATAATAATACTGTCAACAACATCTTAGGCCCACTCAAAT
CCAATCTGGATGCACTGCTCTCATCTGAGACTTATCCCCAGACAAGATTAATTGGGGCAGTTATAGGTTC
AATTGCTCTCGGTGTTGCAACATCGGCTCAAATCACTGCTGCAGTTGCTCTCAAGCAAGCGCAAGACAAT
GCAAGGAACATACTAGCACTCAAAGAAGCACTGTCCAAAACCAATGAGGCGGTCAAGGAGCTTAGTAGTG
GGTTACAACAAACAGCTATTGCACTTGGTAAGATACAGAGTTTTGTGAATGAGGAAATTCTGCCATCTAT
CAACCAACTGAGCTGCGAGGTGACAGCCAATAAACTTGGGGTGTATTTATCTCTGTATCTCACAGAACTG
ACCACCATATTCGGTGCACAGCTGACTAACCCTGCATTGACTTCATTATCATATCAAGCGCTGTACAACC
TGTGTGGTGGCAACATGGCAATGCTTACTCAGAAGATTGGAATTAAACAACAAGACGTTAATTCGCTATA
TGAAGCCGGACTAATCACAGGACAAGTCATTGGTTATGACTCTCAGTACCAGCTGCTGGTCATCCAGGTC
AATTATCCAAGCATTTCTGAGGTCACTGGTGTACGTGCAACAGAATTAGTCACTGTTAGTGTAACAACAG
ACAAGGGTGAAGGGAAAGCAATTGTACCCCAATTTGTAGCTGAAAGTCGGGTGACTATTGAAGAGCTTGA
TGTAGCATCTTGTAAATTCAGCAGCACGACCCTATATTGCAGGCAGGTCAACACAAGGGCACTTCCCCCG
CTAGTAGCTAGCTGTCTTCGAGGTAACTATGATGATTGTCAATATACCACAGAGATTGGAGCATTATCAT
CCCGGTATATAACACTAGATGGGGGGGTCTTAGTTAATTGTAAGTCAATTGTTTGTAGGTGCCTTAATCC
AAGTAAGATCATCTCTCAAAATACAAACGCTGCAGTAACATATGTTGATGCCACAATCTGCAAAACAATT
CAATTGGATGATATACAACTCCAGCTGGAAGGGTCACTATCATCAGTTTATGCAAGAAACATCTCAATTG
AGATCAGTCAGGTGACCACCTCCGGGTCTTTAGATATCAGCAGTGAGATAGGAAACATCAATAATACGGT
GAATCGTGTGGAGGATTTAATTCACCAATCAGAGGAATGGCTGGCAAAGGTTAACCCACACATTGTTAAT
AATACAACACTAATCGTACTCTGTGTGTTAAGTGCGCTTGCTGTGATCTGGCTGGCAGTATTAACGGCTA
TTATAATATACTTGAGAACAAAGTTGAAGACTATATCGGCATTAGCTGTAACCAATACAATACAGTCTAA
CCCCTATGTTAACCAAACGAAACGTGAATCTAAGTTTTGATCATTCAAGCCAAAACAGAGGATCTAGGCT
CGGGTTAATAATAGTTCAATCAATGTTTGATTTATTAGGTTTTTCCCACTAATTATTAATATATTCGTGA
TTAGATGATAACGTTAAAAGTCTTAAATATTTAATAAAAAATGTAACCTGGGGGCGACCCATTTATAGGT
TAGTATATATTAGGAAGTCCTTATATTGCACTGTAATTTCAAACAATTATATTACCTCATATCTACCTTG
TCTAAAGACATCATGAGTAACATTGCATCCAGTTTAGAAAACATTGTAGAGCAGGATAGTCGAAAAACAA
CTTGGAGAGCCATCTTTAGATGGTCCGTTCTTCTTATCACAACAGGATGCTTAGCCTTATCCATTATTAG
CATAGTTCAAATTGGAAATTTGAAAATTCCTTCTGTAGGGGATCTGGCTGATGAAGTGGTGACACCCTTG
AAAACCACTCTGTCTGATACACTCAGGAATCCAATTAACCAGATAAATGACATATTTAGGATTGTTGCCC
TTGATATTCCATTGCAAGTGACCAATATCCAAAAAGACCTTGCAAGTCAATTTAACATGTTGATAGATAG
TTTAAATGCTATCAAATTAGGCAACGGGACCAACCTTATCATACCTACATCAGACAAGGAGTATGCAGGA
GGAATTGGAAACCCTGTATTTACTGTCGATGCTGGAGGTTCTATAGGATTCAAACAGTTTAGCTTAATAG
AACATCCGAGCTTTATTGCTGGACCTACAACGACCCGAGGCTGTACAAGAATACCCACTTTTCACATGTC
AGAAAGTCATTGGTGCTACTCACACAACATCATCGCTGCTGGCTGTCAAGATGCCAGTGCATCCAGTATG
TATATCTCAATGGGAGTTCTCCATGTGTCCTCATCTGGCACTCCCATTTTTCTTACTACTGCAAGTGAGC
TGATAGACGATGGAGTTAACCGTAAGTCATGCAGCATTGTAGCAACCCGATTTGGCTGTGACATTTTGTG
CAGTATTGTCACAGAGAAGGAGGGAGATGATTACTGGTCTGATACTCCGACTCCAATGCGCCACGGCCGT
TTTTCATTCAATGGTAGTTTTGTAGAAGCCGAACTACCAGTGTCCAGTATGTTCTCGTCATTCTCTGCCA
ACTACCCTGCTGTGGGATCAGGCGAAATTGTAAAAGATAGAATATTATTCCCAATTTACGGAGGTATAAA
GCAGACTTCACCAGAGTTTACCGAATTAGTGAAATACGGACTCTTTGTATCAACACCTACAACTGTGTGC
CAGAGTAGCTGGACTTATGACCAGGTAAAAGCAGCGTATAGGCCAGATTACATATCAGGCCGGTTCTGGG
CACAAGTGATACTCAGCTGCGCTCTTGATGCAGTCGACTTATCAAGTTGTATTGTAAAGATTATGAATAG
CAGCACAGTGATGATGGCAGCGGAAGGAAGGATAATGAAGATAGGGATTGATTACTTTTACTATCAGCGG
TCATCTTCTTGGTGGCCATTGGCATTTGTTACAAAACTAGACCCGCAAGAATTGGCAGACACAAACTCAA
TATGGCTGACCAATTCCATACCAATCCCGCAATCAAAGTTCCCTCGGCCTTCATATTCAGAAAATTATTG
CACAAAGCCAGCAGTTTGCCCTGCTACTTGTGTCACTGGTGTGTACTCTGATATTTGGCCCCTGACCTCA
TCTTCATCACTCCCGAGCATAATTTGGATCGGCCAGTACCTTGATGCTCCTGTTAGAAGGACTTATCCCA
GATTTGGAATTGCAAATCAGTCACACTGGTACCTCCAAGAAGATATTCTACCCACTTCCACCGCAAGTGC
GTATTCAACCACTACATGTTTTAAGAATACTGCCAGGAATAGAGTGTTCTGCGTCACCATTGCCGAATTT
GCAGATGGGTTGTTTGGAGAGTACAGGATAACACCTCAGTTGTACGAATTAGTGAGAAATAATTGAATAA
CGATAATTTTGAGACTCATTTTGTCGCAAAGTGAAATTGTCATCTTTAAAAATAATCAATTCTATGATTT
TTATTGAACATGATTAAGCAATCATGTGGGAAATTTATTATCTCATAAATTCTAATAGTTGTAAATGACG
AATTAAGAAAAAATGGAGGGCGACCTCTACACAAACATGGATATAAAACAAGTTGACCTGATAATACAAC
CCGAGGTTCATCTCGATTCACCCATCATATTGAATAAACTGGCACTATTATGGCGCTTGAGTGGTTTACC
CATGCCTGCAGACCTACGACAAAAATCCGTAGTGATGCACATCCCGGACCACATCTTAGAAAAATCAGAA
TATCGGATCAAGCACCGTCTAGGGAAAATCAAGAGTGACATAACACATTACTGCCAGTATTTTAATATTA
ATTTGGCAAATCTTGATCCGATAACCCACCCCAAAAGTTTGTATTGGTTATCCAGACTAACAATAGCTAG
TGCTGGAACCTTTAGACATATGAAAGATAGAATCTTGTGTACAGTTGGCTCTGAATTCGGACACAAAATT
CAAGATTTATTTTCACTGTTGAGCCATAAACTAGTAGGTAACGGTGATTTATTTAATCAAAGTCTCTCAG
GTACACGTTTGACTGCGAGTCCGTTATCCCCTTTATGCGATCAATTTGTCTCTGACATCAAGTCTGCAGT
CACGACACCCTGGTCAGAAGCTCGTTGGTCTTGGCTTCATATCAAACAAACAATGAGATATCTAATAAAA
CAATCATGCACTACAAATTCGGCTCATTTAACAGAAATCATAAAAGAGGAATGGGGTTTAGTAGGTATTA
CTCCAGATCTTGTCATTCTTTTTGACAGAGTCAATAATAGTCTGACTGCATTAACATTTGAGATGGTTCT
AATGTATTCAGATGTATTAGAATCCCGTGACAATATTGTGTTAGTGGGGCGACTATCTACCTTTCTACAG
CCAGTAGTTAGTAGACTGGAGGTGTTGTTTGATCTAGTAGATTCATTGGCAAAAATCTTAGGTGACACAA
TATATGAGATTATTGCAGTGTTAGAGAGCTTGTCTTATGGGTCAGTTCAACTACATGATGCAAGTCACTC
TCATGCAGGGTCTTTTTTTTCATTTAACATGAATGAACTTGATAACACACTATCAAAGAGGGTAGATCCG
AAACACAAGAACACCATAATGAGCATTATAAGACAATGCTTTTCTAATCTAGATGTTGATCAAGCTGCAG
AGATGCTATGCCTGATGAGATTATTCGGACACCCAATGTTAACTGCACCGGATGCAGCAGCCAAAGTGAG
GAAAGCAATGTGTGCTCCAAAACTTGTTGAACACGACACCATCTTGCAGACATTATCTTTCTTCAAGGGG
ATAATTATAAATGGGTACAGAAGATCACACTCTGGCCTGTGGCCCAATGTAGAGCCGTCTTCAATTTATG
ATGATGATCTCAGACAGCTGTACTTAGAGTCAGCAGAGATTTCCCATCATTTCATGCTTAAAAACTACAA
GAGTTTGAGCATGATAGAATTCAAGAAGAGCATAGACTACGATCTTCATGATGACTTAAGTACTTTCTTA
AAGGATAGAGCAATTTGCCGGCCGAAATCCCAGTGGGATGTCATATTTCGTAAATCTTTACGCAGATCTC
ATACGCAGTCCCAGTATCTAGACGAAATTAAGAGCAACCGGTTGCTAATTGATTTTCTTGATTCTGCTGA
ATTTGACCCTGAAAAAGAATTTGCATATGTAACCACAATGGATTATTTGCACGATAATGAATTTTGTGCT
TCATATTCTCTAAAGGAAAAGGAGATCAAAACTACTGGGAGGATATTTGCAAAAATGACACGCAATATGA
GAAGTTGCCAAGTAATACTTGAATCTTTGTTATCAAAGCATATATGCAAGTTCTTCAAAGAGAATGGCGT
TTCGATGGAGCAATTGTCATTGACCAAGAGTCTACTTGCAATGTCTCAACTCTCACCAAAAGTCTCGACT
TTGCAGGACACTGCATCACGTCATGTAGGCAACTCAAAATCTCAGATTGCAACCAGCAACCCATCTCGGC
ATCACTCGACAGCCAATCAGATGTCACTCTCAAATCGAAAAACGGTTGTAGCAACTTTCTTAACAACTGA
CTTGGAAAAATACTGCCTGCAGTGGCGATACTCAACTATTAAATTGTTTGCACAAGCTCTAAATCAACTC
TTTGGGATTGATCACGGATTTGAATGGATACATTTAAGACTTATGAACAGCACCTTATTTGTTGGCGATC
CTTACTCGCCTCCTGAAGATCCAACACTAGAAGATATAGATAAAGCACCAAATGATGATATCTTCATAGT
TTCTCCAAGGGGAGGCATAGAGGGTTTATGTCAGAAAATGTGGACCATGATATCAATTAGTGCTATACAC
TGTGTAGCAGAGAAAATTGGTGCACGAGTGGCAGCAATGGTGCAGGGTGATAATCAAGTAATAGCTATCA
CCAAAGAACTATTCAGAGGAGAAAAAGCTTGTGATGTCAGAGATGAGTTAGACGAGCTTGGTCAAGTGTT
TTTTGATGAGTTCAAGAGACACAATTATGCAATTGGACACAATCTTAAGCTAAATGAGACAATACAAAGC
CAATCCTTTTTTGTATATTCCAAACGAATATTCTTTGAAGGGCGATTGCTTAGTCAAGTCCTCAAAAATG
CTGCCAAGTTATGTATGGTTGCTGACCATCTAGGTGAAAACACTGTATCTTCCTGTAGCAACCTGAGCTC
GACAATTGCCCGCTTGGTGGAAAATGGGTTTGAGAAGGACACTGCTTTTGTGTTGAACCTAGTCTACATC
ATGACTCAGATTCTTTTTGATGAGCATTACTCGATTGTATGCGATCACCATAGTGTCAAAAGTTTGATTG
GATCAAAAAACCATCGGAATTTATTGTACTCATCTCTAATACCAGGTCAGCTCGGCGGTTTCAACTTCCT
CAATATAAGTCGGTTGTTCACTAGGAATATAGGTGACCCAGTAACATGTAGTCTGTCTGATCTCAAATGC
TTCATAGCCGCAGGTCTCCTTCCACCCTATGTCCTAAAAAATGTGGTTCTGCGTGAGCCTGGTCCTGGGA
CATGGTTGACGTTGTGCTCTGATCCTTACACCCTTAACATACCATACACACAGCTTCCAACCACATATCT
CAAAAAGCACACCCAGCGATCATTGCTTTCACGTGCAGTAAATCCTTTATTAGCCGGTGTACAAGTGCCA
AATCAGCATGAGGAAGAAGAGGTGTTGGCTCGCTTTCTCCTTGATCGTGAATATGTGATGCCCCGCGTTG
CTCATGTAATACTAGAAACATCGGTCCTTGGCAAACGGAAACAAATCCAAGGCTTAATTGATACAACTCC
AACCATCATTAGAACATCTCTAGTTAATCTGCCAGTGTCTAGAAAGAAATGCGAAAAAATAATCAATTAC
TCTCTCAATTATATTGCTGAGTGTCATGACTCCTTACTTAGCCAGGTCTGCTTCAGTGATAATAAGGAAT
ACTTGTGGTCAACCTCCTTAATATCAGTTGAGACATGTAGTGTGACAATCGCGGACTATCTGAGAGCTGT
CAGCTGGTCTAATATATTAGGGGGAAGAAACATATCCGGGGTGACTACACCTGATACTATTGAATTAATT
CAAGGTTGTTTAATAGGTGAAAATTCTAGTTGTACTCTTTGTGAATCGCATGATGACGCATTCACGTGGA
TGCACTTGCCTGGCCCACTTTACATCCCTGAACCATCAGTTACTAACTCTAAAATGCGTGTGCCATATCT
GGGTTCGAAAACAGAGGAGCGTAAAACAGCCTCAATGGCAGCAATAAAAGGAATGTCACATCACCTGCGT
GCAGTCTTAAGAGGCACATCCGTATTTATTTGGGCATTTGGGGATACAGATATTAATTGGGATAATGCAT
TGCAGATTGCCCAATCACGGTGTAACATCACATTGGATCAAATGAGATTACTTACACCAATTCCTAGCAG
TTCAAATATTCAACATAGACTCGATGACGGAATCAGCACGCAGAAATTTACTCCTGCAAGCCTTGCTCGA
ATCACATCCTTCGTTCACATCTGTAATGACAGCCAGAGGTTAGAGAAGGATGGCTCATCTGTTGACTCAA
ACTTGATTTACCAGCAAATTATGTTACTTGGACTCAGCATCTTTGAAACAATGTACTCAATGGACCAAAA
GTGGGTATTCAATAACCATACCTTGCATTTGCACACTGGACACTCCTGTTGTCCAAGGGAACTAGACATA
AGTTTGGTGAACCCGCCGAGACATCAGACCCCGGAGCTGACTAGCACAACAACCAACCCGTTCCTATATG
ATCAGCTCCCATTAAATCAAGAAAACTTGACAACACTTGAGATTAAGACATTTAAATTCAATGAGCTCAA
CATTGATGGTTTAGATTTTGGTGAAGGAATACAATTATTGAGTCGTTGTACTGCAAGATTGATGGCAGAA
TGTATTCTAGAGGAGGGAATAGGCTCGTCAGTTAAAAATGAAGCAATTGTCAATTTTGATAATTCAGTCA
ATTGGATTTCAGAGTGCCTAATGTGTGATATTCGCTCACTTTGTGTTAATTTAGGTCAAGAGATACTATG
TAGCCTGGCATACCAAATGTATTACTTGCGAATCAGGGGTAGACGGGCCATTCTTAATTACTTGGACACA
ACTTTGCAAAGGATCCCTGTGATACAATTAGCCAACATTGCACTCACCATTTCGCACCCTGAGATATTTC
GCAGAATTGTCAACACCGGGATCCATAACCAGATTAAGGGCCCATATGTCGCAACAACGGATTTCATAGC
TGCAAGTAGAGATATCATATTATCAGGTGCAAGGGAGTATCTATCTTATTTAAGCAGTGGGCAGGAAGAC
TGTTACACATTCTTCAACTGTCAAGATGGGGATCTTACTCCAAAAATGGAACAGTATCTTGCAAGGAGGG
CATGCCTTTTAACATTATTGTATAATACTGGGCACCAGATCCCCGTTATCCGATCACTGACACCAATAGA
GAAGTGCAAGGTGCTCACAGAATACAATCAACAAATTGAGTATGCAGATCAAGAGTTTAGCTCTGTATTA
AAAGTGGTCAATGCACTACTACAAAATCCTAAGATAGATGCATTAGTTTCAAATCTCTACTTCACCACCA
GACGTGTTCTATCAAACCTCAGATCATGTGATAAGGCTAGATCATATATTGAATATTTGTACACTGAGGA
CTTCGGAGAGAAAGAGGATACAGTACAATATGACATCATGACAACAAACGATATCATACTTACTCATGGT
CTATTCACACAGATCGAAATATCTTATCAAGGGAATAGTCTCCATAAGTTCCTTACTCCGGATAACGCGC
CTGGATCTTTGATCCCATTCTCTATTTCACCAAATTCACTTGCATGTGATCCTCTTCATCACTTGCTCAA
GTCGGTCGGTACATCAAGCACAAGTTGGTACAAGTATGCAATCGCCTATGCAGTGTCTGAAAAGAGGTCA
GCTCGATTAGGAGGGAGCTTGTACATTGGTGAAGGGAGCGGAAGTGTGATGACTTTACTCGAGTATCTTG
AGCCATCTGTTGACATATTTTACAATTCACTCTTCTCAAATGGTATGAACCCACCACAACGAAATTATGG
GCTTATGCCACTACAATTTGTGAATTCGGTGGTTTATAAGAACTTAACGGCTAAATCAGAATGTAAGCTA
GGGTTTGTCCAGCAATTTAAACCGTTGTGGAGAGACATAGACATTGAGACTAATGTTACAGATCCATCAT
TTGTCAATTTTGCATTGAATGAAATCCCAATGCAATCATTAAAACGAGTAAATTGTGTTGTGGAATTTGA
CCGTGGTATGCCGATTGAACGGGTTATTCAGGGTTATACCCATATCTTACTTGTTGCTACTTACGGATTA
CAGCAAGATTCAATACTGTGGGTGAAGGTATATAGGACATCTGAAAAAGTATTTCAATTCTTACTGAGTG
CCATGATCATGATCTTTGGTTATGTCAAAATCCACAGGAATGGTTATATGTCGACAAAGGAGGAAGAGTA
CATATTGATGTCTGACTGCAAGGAACCTGTAAACTATACAGCTGTCCCTAACATTCTTACACGTGTAAGT
GATTTAGTGTCGAAGAATCTGAGTCTTATCCATCCAGAAGACCTCAGAAAAGTAAGGTGTGAAACAGATT
CCCTGAATTTGAAGTGCAATCATATTTATGAGAAAATAATTGCCAGAAAAATTCCATTACAGGTATCATC
AACTGATTCTTTGCTCCTCCAATTAGGCGGTGTTATCAACTCGGTGGGCTCAACTGATCCTAGAGAGGTT
GCAACATTATCTTCTATTGAGTGTATGGACTATGTTGTCTCATCAATTGATTTGGCTATATTGGAGGCAA
ATATTGTAATCTCAGAGAGTGCTGGTCTTGACCTCGCTTTAATGTTAGGCCCATTCAACTTGAATAAGCT
TAAGAAAATTGATACAATCCTTAAGTCAAGCACCTATCAGCTAATCCCGTACTGGTTGCGCTATGAGTAC
TCTATTAATCCGAGATCTTTGTCATTTCTAATCACTAAATTACAACAATGCCGAATTTCATGGTCAGATA
TGATCACGATTTCTGAATTTCGTAAGAAATCCAAGCGGCCTATATTTATCAAACGAGTAATAGGGAATCA
ACAGCTAAAATCATTCTTTAATGAAAGCTCAAGTATTGTTTTGACTCGGGCTGAAGTTAAAGTCTGTATA
AAGTTCCTCGGTGCAATCATCAAGTTGAAATAATTTCTGCGATTTTAAAGGGGTGTAATGTTCTAATTTG
CACTTGGAGTAATATAGCTTGTAATCATTCGATAGGGGATAGGATAATTTCTCTAACCTCTGAATCTATA
TCCCTAGAGTATAACAAATATATACATAATAAAAATGATTTTAAGAAAAAATCCGACACTCAAAGAAAAT
TGGTGCCTGTAATATTCTTCTTGCCAGATGATTGTGGAGTGTCTAGCCTAACTTAAAACAATCGTATTCG
ATAGGGAAGAATGGTATATAAAATAACTAATAAAAAAATGTATTAGTAAAAATTACCGTATTTCCTGTAT
TCCATTTCTGGT

>NC_025390.1|APMV9|Duck|USA|1978
ACCAAACAAAGAAATTGTAAGATACGTTAAAGACCGAAGTAGCAACTGACTTCGTACGGGTAGAAGGATT
GAATCTCGAGTGCGAACACGACGCTGTGATTCGAAGGTCCGTACTACCATCATGTCCTCTATATTCAATG
AGTATGAGAGTCTGCTTGAAAGTCAACTCAAACCGACGGGCTCGAACGTCTTAGGAGAGAAAGGTGACAC
TCCAAAAGTCGAGATCCCTGTATTTGTGCTCAACAGTGACAACCCTGAAGATCGCTGGAACTTTACTACC
TTCTGTCTCAGAGTCGCTGTGAGCGAGGATGCTAATAGGCCTTTGCGTCAGGGGGCACTCATCTCTCTAC
TTTGCGCTCATTCTCAGGTGATGAAGAATCATGTGGCCATAGCAGGAAAGCAGGATGAGGCTCTGATTGT
AGTTCTAGAGATTGATACTATTAATGATGGTGTTCCAGCCTTCAACAATAGGAGCGGTGTCACAGAGGAA
CGAGCTCAGCGTTTCGCTATGATAGCTCAAGCATTACCCCGTGCTTGTGCAAATGGGACACCGTTCACCG
TCCAAGATGCAGAAGATGATCCAGTCGAAGACATAACAGACGCCCTTGATCGCATATTGTCAATCCAGGC
GCAAGTATGGGTGACCGTCGCAAAATCCATGACAGCGTACGAGACTGCAGATGAATCAGAACAGAAGCGA
TTGACCAAGTATGTTCAGCAAGGTCGAGTGCAGAAGAAATGCATGATCTACCCTGTATGTCGGAGCATGC
TGCAGCAGATCATAAGGCAATCTTTAGCAGTCCGACGGTTCATTGTCAGTGAGCTGAAACGAGCTCGGAA
TACAGCAGGAGGAACATCCACGTATTATAACTTCGTTGCTGATGTAGATTCCTACATTAGGAATGCTGGG
TTAACTGCATTCTTCTTGACCCTTAAGTATGGTGTGAATACAAAGACTTCTGTCCTTGCCCTTAGCAGCT
TGGCAGGCGATCTTCAAACTGTCAAACAGTTGATGCGGCTGTATAAAGCCAAAGGAGATGATGCACCATA
CATGACTATACTGGGAGACGGAGACCAGATGAGATTTGCACCTGCTGAATACGCACAGCTATACTCATAC
GCTATGGGAATGGCATCAGTCATAGACAAAGGGACCTCAAGGTATCAGTACGCTCGTGACTTCCTAAACC
CCAGCTTCTGGAGGCTGGGAGTGGAGTATGCCCAGACTCAAGGAAGCAACATCAACGAAGAGATGGCATC
AGAACTGAAACTCAGCCCAATAGCTAGAAGGATGCTGACCACTGCCGTCACAAAAGTAGCAACCGGAGCG
TCTGATTATTCGGTACCTCAGCATACAGCAGGAGTCCTAACTGGCTTGAATTCAACAGACGGCAACCTTG
GGTCTCAGAAGCTGCCCACCTCAATTCAGCAGGATCAGAATGATGATACTGCCATGTTGAACTTCATGAG
GGCCGTAGCACAAGGAATGAAGGAGACACCAATTCAGGCTCCTCCCACCCCTGGATTCGGATCTCAACAG
GCCGCAGACGACGATGACTCGCGGGATCAAGCAGACTCCTGGGGGCTCTAATGAAATACGGAGGTTGACT
CCAGCCCAAACGAACCTCTAGCAACTCCTAATCCCTCATCCACCTACAAACTCCACATCTACATGACCAA
TCCGCTCACACAACACGGCGGAAGACACCATCCATCCCCAACTGTCCCAACCCGAAGAACATCCTCAACT
TAGCCCGCTAATTTCACGAACCATTACAAAAAACTTATCAACAGAAAAAACTACGGGTAGAACTGTCTGC
CACTGCGAGAAAGCAAACGCATCAACGCAGTCAGCACTCATCGCAGCTCTCCATCACACCAATTCTAGCT
CAGGCACACGCCTCCAGAGAGAACCATGGCATCCTTCACAGACGACGAGATATCAGATCTGATGGAACAA
AGTGGTCTTGTAATAGATGAGATCATGACATCCCAAGGGATGCCTAAAGAGACCCTAGGGCGAAGTGCAA
TCCCACCAGGGAAAACTCAGGCCCTAACTGATGCCTGGGAGAAACACAACAAGTCACAGAGATCCAATGC
GGATCACAGCACCGGATCAAATAACAAAACTGATGTCAACACACCCCACAATGCTGAGCCGCCACAATCC
ACCGGCGATCCCTCCGCATCTCCAGAAATGGACGGCGACACAACCCCACTCCCAAAGCAGGAAACCGCCG
AAAAGCACCCCTGCAAAGAAGGGGCCACTGGAGGGCTGCTGGATATGCTTGACCGGATTGCTGCCAAGCA
GGATAGAGCTAAAAAAGGGCTCAATCCGAGATCACAAGACACGGGCACCCTGCACTCAGGCCAATTCCCT
ACGCAGACGCAAGACCCGACATCCCGCCGATCAACCAACTCATCGGGACACAGCATGGAGTCCAGAACGC
CCGCCCAGCTGCCAATCCCGAGGAGAGACGACAGCCCGCATCAGGTAAGAAGAGAGGAGGAGGGCATCGC
AGAGAACACAGCATGGTCTGGAATGCAAACGGGATTGTCACCATCAGCTGGTGCAACCCAGTTTGCTCTC
CAGTCACCTACGAACCAAGAGAATTCACATGTTCATGCGGGAGCTGCCCTACAGAATGCCGACTTTGTGC
AGGCTCTCATAGGGATATTAGAAAGCATTCAGCAGAGAGTGAGTAAAATGGAATATCAGATGGATTTAGT
CCTGCGTCACCTGTCTAGTATGCCAGCCATTCGAAATGACATTCAACAAGTTAAGACCGCTATGGCAGTG
CTTGAGGCCAACATTGGGATGATGAAAATCCTTGACCCTGGATCAGCACATATTTCTTCGCTCAATGATC
TTCGAGCAGTTGCAAGGTATCATCCAGTCCTTGTAGCAGGCCCCGGTGACCCCAATAAAACAATTGCTGA
TGATAAAACCATCACTGTCAATCGGCTCTCCCAGCCGGTAACTGATCAGCGCAGCTTGGTAAGAGAACTC
ACACCCCCTTCCGGTGATTTCGAGGCAGAAAAATGCGCAATCAAGGCGTTATTAGCTGCGAGACCACTAC
ATCCATCGGCTGCAAAACGAATGTCTGATAGGTTAGATGCAGCCAAGACATGTGAAGAATTGAGGAAGGT
GAAGAGACAGATTCTGAATAACTGACCCAAATAGTGTGGTTTCCGCCAATGATCAAGCGTGATCCGCCTT
GGACAACTTTTTTGCCGATCTTAAGGAGAGACAAATCAATTTACACCGATCTAAAATATCATCAGACACC
CTCAAATCAAGAAAACATAGATGACAGTCTGCTTGACTCATCTCTTGCATCTGATGCTATCAATTGCCCT
AAAATACCACCTGACATAAATACCAGATTATCTCTAGACCTCCTTGGTTGTTAAGAAAAAAAAGTAAGTA
CGGGTAGAAACAGGACTCAACCGACCTACCACCATGGATGCTTCTAGGATGATCAGTCTATATGTAGACC
CCACTAGCAGTTCTAGTTCAATACTCGCATTCCCAATAGTCATGGAAGCCACAGGAGACGGACGAAAGCA
AATTTCACCCCAATATCGCATTCAGAGATTAGATCACTGGTCAGACAGCAGTCGAGATGCAGTATTCATC
ACCACATATGGGTTTATATTTGGATACCCTAAATCACGTGCTGATCGAGGCCAGCTTAATGAAGAAATTA
GGCCTGTGCTGCTCTCTGCTGCAACGCTATGTCTGGGCAGTGTGGCGAATACTGGAGATCAGGTTGCAAT
TGCTCGGGCATGCTTGTCACTACAAATATCTTGCAAAAAGAGTGCTACTAGTGAGGAGAAAATGATATTT
GCAATCACCCAAGCTCCGCAGATTTTACAATCATGTCGTGCTGTTTCGCAAAAATTCGTCTCCGTTGGAT
CAAATAAATGTGTGAAAGCACCTGAAAGAATCGAGGGAGGCCAGCAGTATGACTATAAGGTCAACTTCGT
GTCTCTCACTATAGTACCAAAAGATGACGTATATAGGGTCCCAAAACCTGTCCTATCAGTCAGCAGTCCC
ACTCTATTCCGCCTTGCCCTGAGTGTTAACATCGCAATCGACATCAATGCCGACAATCCTTTGTCTAAGA
CGCTTATTAAGACCGAAAGCGGCTTTGAAGCAAATTTGTTCCTGCATGTGGGTATTCTCTCAAACATTGA
CAAGCGGGGAAAGAAGGTGACGTTCGAGAAGTTAGAGAAGAAAATCCGGCGGATGGAACTGACTGCAGGA
TTAAGTGATATGTTTGGTCCGTCCATCATCCTGAAGGCCAAAGGGCCGAGGACAAAGTTGATGTCAGCAT
TCTTTTCTAATACGGGAACAGCGTGTTATCCGATCGCACAAGCATCTCCTCCAGTATCGAAGATCTTGTG
GAGCCAAAGCGGACACCTCCAGGAGGTTAAGATACTTGTACAATCGGGAACCTCGAAAATGATTGCATTA
ACAGCCGATCAAGAAATCACAACAACAAAGCTCGATCAGCACGCCAAGATTCAATCATTTAACCCATTCA
AAAAGTAAGTTGCATGGCTCACGAATAGCTCAGGTCTTCTTGCCTTAAAATCAGCCAATGAATATGTGAT
AGGATATTCAGTGTCTCGAATCATTACCGATCAAAAAACCCCATTAAATCATACACCTGATCATTAGACA
AGAGGTAATCCAAATAGCATTAAAAAAAATCCCCAAAAGAATTAAAACTAAAACACAGCACGGGTAGAAA
GTGAGCTGTATATCACTCAATCCACAATCTACCATAGTGACACAATGGGGTACTTCCACCTATTACTTAT
ACTAACAGCGATTGCCATATCTGCGCACCTCTGCTATACCACGACATTGGATGGTAGAAAACTGCTTGGT
GCAGGCATAGTGATAACAGAAGAGAAGCAAGTTAGGGTGTACACAGCTGCGCAATCAGGAACAATTGTCT
TAAGGTCTTTCCGTGTGGTCTCCTTAGACAGATACTCGTGCATGGAATCCACTATTGAGTCATATAACAA
GACTGTATATAACATACTTGCACCTCTGGGCGATGCAATCCGCCGAATACAGGCAAGTGGTGTATCGGTT
GAGCGTATCCGAGAGGGCCGCATATTTGGTGCCATCCTTGGGGGAGTTGCCTTAGGTGTAGCCACCGCAG
CACAGATAACAGCTGCAATTGCTTTGATTCAGGCTAACGAGAACGCAAAAAACATCCTGCGTATTAAAGA
CAGTATAACTAAGACCAACGAGGCAGTGAGAGATGTAACTAATGGCGTGTCGCAGTTAACTATCGCTGTA
GGTAAATTACAGGACTTCGTCAATAAGGAATTCAATAAGACAACTGAGGCCATTAATTGTGTACAGGCAG
CTCAACAATTAGGTGTGGAGCTAAGCCTCTATCTGACCGAGATCACTACAGTCTTCGGACCTCAGATAAC
CTCTCCTGCTTTAAGCAAATTGACTATCCAAGCGCTGTATAATTTGGCGGGCGTAAGCTTGGATGTACTA
CTGGGAAGGCTCGGAGCAGACAATTCACAGTTATCATCTTTGGTTAGTAGTGGTCTTATTACCGGACAGC
CCATTCTCTACGACTCGGAATCTCAAATATTGGCACTGCAAGTGTCACTACCCTCCATTAGTGACTTAAG
GGGAGTGAGAGCGACATACTTAGACACGTTGGCTGTCAACACTGCAGCAGGACTTGCATCTGCTATGATT
CCAAAGGTAGTAATCCAATCTAATAATATAGTTGAAGAATTAGATACTACAGCATGTATAGCAGCAGAAG
CTGACTTATACTGTACGAGGATTACTACATTCCCCATTGCGTCGGCTGTATCAGCCTGCATTCTTGGGGA
TGTATCGCAATGCCTTTATTCAAAGACTAATGGCGTCTTAACCACTCCATATGTAGCAGTAAAGGGGAAA
ATTGTAGCCAATTGTAAGCATGTCACATGTAGGTGTGTAGATCCTACATCCATCATATCTCAAAATTACG
GTGAAGCAGCGACTCTTATCGATGATCAGCTATGCAAGGTAATCAACTTAGATGGTGTGTCCATACAGCT
GAGCGGCACATTTGAATCGACTTATGTGCGCAACGTCTCGATAAGTGCAAACAAGGTCATTGTCTCAAGC
AGTATAGATATATCTAATGAGCTGGAGAATGTTAACAGCTCTTTAAGTTCGGCTCTGGAAAAACTGGATG
AAAGTGACGCTGCGCTAAGCAAAGTAAATGTTCACTTAACTAGCACCTCAGCTATGGCCACATACATTGT
TCTAACTGTAATTGCTCTTATCTTGGGGTTTGTCGGCCTAGGATTGGGTTGCTTTGCTATGATAAAAGTA
AAGTCTCAAGCAAAGACACTACTATGGCTTGGTGCACATGCTGACCGATCATATATACTCCAGAGTAAGC
CGGCTCAATCGTCCACATAATACAACAACAATCAATCCTGACTATCATATAATACATGAATCATTTCTTC
TTCCGATTATAAAAAAATAAGAAACCTAATTAGGCCAATACGGGTAGAACAGGCTTCCACCCCGTATTTC
TTCGGCTGTGATCCTGTACCTGAGTTCTTCCCACCAACACCAGGACCTCTCCTAAATTGCATCACCATGG
AATCAGGAATCAGCCAGGCATCTCTTGTCAATGACAACATAGAATTAAGGAATACGTGGCGCACGGCCTT
CCGTGTGGTCTCCTTATTACTCGGCTTCACCAGCTTGGTGCTCACTGCTTGCGCTTTACACTTCGCTTTG
AATGCCGCTACCCCTGCGGATCTCTCTAGTATCCCAGTCGCTGTTGACCAAAGTCATCATGAAATTCTAC
AAACCTTGAGTCTGATGAGCGACATTGGCAATAAGATTTACAAGCAGGTAGCACTAGATAGTCCAGTGGC
GCTGCTCAACACTGAATCAACCTTAATGAGCGCAATTACATCACTATCTTATCAGATTAACAATGCAGCG
AATAACTCAGGTTGTGGCGCCCCTGTGCATGATAAGGATTTTATCAATGGAGTGGCAAAGGAATTATTTG
TAGGGTCTCAATACAATGCCTCGAACTATCGACCCTCCAGGTTCCTTGAGCATCTAAATTTCATCCCCGC
CCCTACTACGGGAAAAGGTTGCACCAGAATTCCGTCCTTTGATCTAGCTGCAACACATTGGTGTTATACT
CACAATGTGATTCTTAATGGTTGTAATGATCATGCTCAATCTTATCAATACATATCCCTCGGGATACTCA
AGGTGTCAGCCACGGGAAACGTGTTCTTATCTACTCTCAGATCTATCAACCTGGATGATGATGAAAACCG
GAAATCATGTAGCATATCAGCAACGCCACTAGGGTGTGACTTACTTTGTGCTAAAGTCACTGAGAGAGAA
GAGGCAGATTACAATTCAGATGCAGCGACGAGATTAGTTCATGGCAGGTTAGGTTTTGATGGGGTATACC
ATGAGCAGGCCCTGCCTGTAGAATCATTGTTCAGTGACTGGGTTGCAAACTATCCGTCAGTCGGCGGAGG
CAGTTACTTTGATAATAGGGTATGGTTTGGCGTGTATGGGGGGATCAGACCTGGCTCTCAGACTGATCTG
CTCCAGTCTGAGAAGTACGCGATATATCGTAGGTACAATAATACCTGCCCTGATAATAATCCCACCCAGA
TTGAGCGGGCCAAATCATCTTATCGTCCGCAGCGGTTTGGCCAGCGGCTTGTACAACAAGCAATTCTATC
AATTAGAGTGGAGCCATCTTTGGGTAATGATCCTAAACTATCTGTGTTAGATAATACAGTCGTGTTGATG
GGGGCGGAAGCAAGGATAATGACATTTGGCCACGTGGCATTAATGTATCAAAGAGGGTCATCATATTTTC
CTTCTGCACTATTATACCCTCTCAGTTTAACAAATGGTAGTGCAGCAGCATCCAAGCCTTTCATATTCGA
GCAATATACAAGGCCAGGTAGCCCACCTTGTCAGGCCACTGCAAGATGTCCAAATTCATGTGTTACTGGT
GTCTACACAGACGCATACCCGTTATTTTGGTCTGAAGATCATAAAGTGAATGGTGTATATGGTATGATGT
TAGATGACATCACATCACGGTTAAACCCGGTAGCAGCTATATTTGATAGGTATGGTAGGAGTAGAGTGAC
TAGGGTTAGCAGTAGCAGCACGAAGGCAGCTTACACTACAAATACATGCTTTAAGGTTGTCAAAACAAAG
AGAGTATACTGCTTGAGCATTGCCGAGATAGAGAATACACTGTTTGGAGAATTCAGAATAACCCCTTTAC
TCTCCGAGATAATATTTGACCCAAACCTTGAACCCTCAGACACGAGCCGTAACTGAGGAAAATCCGTTCT
GGCAGACAGTGGTTGGATAGACCTTGCGTCGATAGCCCTCACTGTTGGCACTGCGTCGTCCCTATATTCA
AACACCACATTAGCGGAGTATACAGATAGTCGGCCATGATGAATCAAATGTCATGCGATTTGAGCATAAC
CGAAGCAGAATCAGGATATACCCGGCTCTACCATATCAGGGAGAACAGCTGGTAAGCTGTAATCCTCAAT
AATCCTAAAAACTGCAGGTAATACAAAAGGATCAGCCTATAGGGAGCTTCAACAATCGTTAGAAAAAAAC
GGGTAGAACATGGATAATCCAGGACAATCTCGCCCTGATCATCAAGTGATTCTACCCGAAGCGCATCTTT
CCTCACCGATCGTAAGGCATAAGTTATATTATTTCTGGAGACTAACAGGAGTACCACTACCCCACTCAGC
AGAATTTGATACGCTAGTCCTATCCAGACCATGGAACAAAATATTGCAGAGCAACTCGCCAGAAGTACTG
AGGATGAAGCGGCTAGGTGCGAACGTCCACGCGACTCTAGATCACTCTCGACCAATAAAGGCTTTGATCC
ACCCGGAGACTTTAGCATGGCTAACTGATCTGTCTATAGGGGTATCTATCTCTAGATTTAGAGGAATAGA
AAAGAAAGTATCTCGCCTGCTCCATGACAATAGAGAGAAATTTTGTACACTTGTTTCTCAGATTCATGAA
GGATTGTTCGGTGGTGTAGGAGGGGTTCGGAATAATCTGTCACCAGAGTTTGAAAGTTTGCTCAATGGAA
CTAACTTCTGGTTTGGCGGGAAATATTCAAACACAAAATTCACTTGGCTTCACATTAAACAATTGCAGAG
ACATCTTATACTCACAGCGCGTATGAGATCTGGGCAGCAACTTTACATCCAATTAAAGCATACAAGGGGT
TATGTCCATATAACTCCAGAGTTAACTATGATTACATGCAACGGAAAAAACCTTGTTACAGCACTTACAC
CTGAGATGGTCTTAATGTATAGTGACATGCTAGAAGGAAGAGATATGGTCATAAGTGTTGCACAGCTTGT
GAATGGCCTGAATGTCCTAGCAGATAGGATTGAGTGTCTTCTTGACTTGATTGACCAATTGGCGTGCTTG
ATAAAGGATGCTATATATGAAATAATTGGGATTTTGGAGGGTTTAGCTTATGCAGCAGTCCAGCTGCTGG
AGCCGTCCGGAAAATTCGCAGGGGATTTCTTTGAATTCAATCTCAGAGAGATAGCTGCCATATTGCGAGA
ACACATAGACCCTGTGTTAGCTAACAGGGTACTTGAGTCTATTACCTGGATTTACAGTGGTCTGACAGAC
AACCAAGCAGCAGAGATGCTCTGTATCCTCCGCTTGTGGGGCCACCCTACATTAGAGTCCAGAACAGCTG
CAGCTGCAGTGCGAAAGCAAATGTGCGCGCCAAAACTCATTGACTTCGACATGATCCAACAAGTATTGGC
TTTCTTTAAAGGGACAATCATCAATGGATATAGAAGACAAAACTCAGGAGTCTGGCCAAGAGTTAAAAAG
GATACTATCTATGGATCAACACTCCAACAGTTGCATGCTGACTATGCAGAGATATCACACGAATTAATGC
TGAAAGAATACAAGCGTCTAGCAATGCTTGAGTTTGAGAAGTGTATTGACATAGACCCAGTATCCAATTT
AAGCATGTTCTTGAAGGACAAGGCTATAGCACACACGCGACCAAATTGGCTGGCATCTTTTAAAAGAACT
TTGTTATCCGATAGACAGCAGCTCTTAGCAAAGGATGCAACTTCGACCAATCGTCTGCTGATAGAATTCC
TAGAATCTAGCAACTTTGACCCATATCAGGAGATGACCTATTTGACAAGTCTTGAATTTCTTAGAGATAA
TGACGTGGCAGTATCATATTCGTTAAAGGAGAAAGAAGTTAAGCCCAATGGTAGAATCTTCGCAAAGCTT
ACCAAACGACTCAGAAATTGTCAGGTGATGGCAGAGAATATCCTAGCAGACGAAATTGCACCTTTTTTCC
AAGGGAATGGAGTCATTCAAAGCAGCATCTCTCTGACGAAAAGTATGTTAGCAATGAGTCAACTGTCATT
TAATTGCAACAGATTCTCGATCGGAAACCGCAGAGAAGGGATCAAAGAGAATAGGACACGACACCGTGAA
CGAAAGCGAAGAAGGCGAGTAGCTACATATATCACAACTGACCTGCAGAAGTACTGTCTCAATTGGAGGT
ATCAGACCATCAAGCCTTTTGCCCATGCGATTAATCAGCTGACAGGGCTTGATTTGTTTTTTGAGTGGAT
CCACCTTCGTCTAATGGATACCACTATGTTCGTTGGAGATCCATACAACCCACCCTCTGATCCAACAATT
GAAAACCTGGATGATGCACCCAATGATGATATCTTTATTGTAAGCGGAAGAGGAGGGATCGAGGGATTAT
GTCAAAAGCTTTGGACTACCATATCAATATCCGCAATACAATTAGCAGCCACCCGGTCAAAGTGTAGGGT
AGCCTGTATGGTGCAAGGTGACAATCAGGTGATCGCAGTGACCCGAGAAGTAAATCCAGATGACTCAGAA
GATGCGGTCTTAGATGAATTACATAAGGCCAGCGACAGATTCTTTGAGGAACTCACTCACGTGAATCATC
TGATCGGACATAACCTGAAAGATAGAGAGACCATACGCTCAGATACTTGTTTTATCTATAGCAAGCGAGT
ATTCAAGGATGGTAAGATACTTTCTCAGGCCCTCAAGAATGCTGCAAAGCTCGTCTTAATATCTGGGGAG
ATTGGGGAGAACACTCCTATGTCATGCGGGAATATTGCTTCTACAGTGTCTCGTCTGTGTGAAAATGGGC
TGCCCAAAGATGCCTGCTATATGATCAATTATATATTAACCTGTATACAATTTTTCTTTGACAATGAGTT
TTCCATTGTCCCCGCTTCTCAGCGTGGATCCACAGTTGAATGGGTGGATAACCTTTCATTTGTACACGCG
TATGCACTGTGGCCAGGCCAATTTGGAGGATTGAACAACTTACAATATTCTAGATTGTTTACTCGCAATA
TCGGGGACCCATGCACTACTGCACTTGCAGAGATTAAGAGATTAGAGAGAGCTCAACTAATACCAGGGAA
GCTAATCAAGAACTTGCTTGCTAGGAAGCCAAGCAATGGAACATGGGCGTCTCTTTGTAATGATCCTTAT
TCACTCAATATTGAAACAGCACCAAGCCCAAATCTCATCCTCAAGAAACATACTCAGAGAGTACTATTTG
AATCCTGCACCAATCCCCTATTACAAGGGGTTTATAGTGAAGAAAATGATACGGAAGAAGCAGAATTAGC
AGAATTCTTGCTCAATCAAGAAGCTATACATCCGCGCGTGGCACACGTTATAATGGAGGCCAGCGCAGTC
GGTAGAAAGAAGCAAATTCAGGGACTAATCGATACAACTAACACCATCATAAAGATTGCACTTGGGCGGC
GTCCTCTTGGTGCAAGGAGGTTAAGGAAGATAAACAGTTATTCTTCTATGCACATGTTGATCTTCCTGGA
TGATATATTCCTACCTAACCATCCTCCATCTCCCTTCGTCTCCTCAGTGATGTGTTCTGTTGCCCTAGCG
GATTACCTACGTCAGATTACCTGGTTGCCTCTGACAAATGGTAGGAAGATATTAGGTGTAAATAATCCAG
ATACCCTTGAGTTAGTATCAGGATCGATGCTGAATCTAAACGGATATTGTGACTTATGTAATAGTGGAGA
TAACCAATTTACGTGGTTCCATCTCCCAGCAGATATAGAGCTAGCGGACAGTTCATCATCCAACCCTCCA
ATGCGTATACCTTATGTGGGATCCAAGACCCAGGAAAGGAGAAATGCATCAATGGCCAAGATTAGCAACA
TGTCCCCTCATATGAAGGCAGCATTGAGATTGGCGTCTGTGAAGGTAAGGGCTTACGGTGATAATGAGCA
TAATTGGCAAGTTGCATGGCAGCTAGCAAATACTCGATGTGCGATATCCCTTGAACATCTAAAACTTCTA
GCCCCTCTACCAACTGCAGGGAACCTTCAGCATCGATTGGATGATAGCATAACCCAGATGACCTTTACTC
CCGCTTCTCTCTATCGGGTGGCACCTTATATCCACATCTCCAATGACTCACAAAGAATGTTTTCTGATGA
GGGGGTTAAGGAGAGCAACATCATCTATCAGCAGATAATGTTATTGGGTCTATCAGCTATCGAATCATTG
TTCCCCTTGACCACTAATCATGTATATGAAGAAGTGACACTACACCTTCATACTCAATTCAGCTGCTGCC
TGAGAGAGGCGGCCCTTGCGGTCCCATTTGAGCTCCAGGGCAAAGTACCTAGGATTCGTGCTGCTGAGGG
GAACCAATTCGTGTATGACTCATCCCCACTTTTGGAACCTGAGGCTCTTCAACTCGATGTGGCTACTTTC
AAGAACTATGAGTTGGACTTAGACCATTATTCAACGATAGACTTGATGCATGTACTTGAGGTTACGTGTG
GAAAGCTAATAGGTCAGTCGGTGATTTCATACAATGAGGACACTTCTATAAAGAATGATGCAATTATTGT
ATACGATAATACCCGGAATTGGATCAGTGAGGCCCAAAATTGTGACCTGGTGAAGTTATTTGAGTATGCT
GCACTAGAAATCTTGCTGGACTGCGCATTCCAAATGTATTATCTAAGGGTTCGCGGATACAAGAACATCC
TAATATACATGGCAGACCTAATTCGTAATATGCCCGGTATATTGCTCTCTAATATTGCTGCCACAATCTC
CCATCCCATTATCCATACTAGACTATACAATGCAGGGTTGCTGGATCATGGGAGTGCGCACCAACTTGCA
AGCATTGATTTTATTGAATTATCAGCTAATTTATTGGTAACATGTATAGCTCGTGTATGTACTACACTTC
TATCCGGTGAAACCCTGATGCTTGCATTTCCATCCGTTCTAGACGAGAATTTGACGGAGAAAATGTTTCT
TCTAATCGCTCGATACTGCTCTTTGTTAGCGTTGTTGTACTCATCTAAGGTTCCTATACCAAATATTAGG
GGCCTGACTGCCGAAGATAAGTGCCGGATGCTCACAAATCATCTCATGAACCTTCCATCTGAATTTCGGC
TGACCGAAAATCAGGTACGAAATGTACTGCAACCAGCACTGACAACTTTCCCAGCAAACCTCTATTATAT
GTCAAGAAAGAGTCTTAATATCATCAGAGAGAGGGAGATAAAGATGCTATTATTCAAATGTTGTTCCCTG
CCGGGGATGAAGCTACAAGCACGGTGGCAGTTAATTTGGGATACGAAAGTAAATGACCCCATTGTTAAGT
GGCGACGCATTGAATTCTTATGCGAGCTCGATCTCTCTGGTCAGGCAAGGTTTGGAGTCATACTGGATGA
ATGCATCTCTGATGTTGATAAAAACGGACAGGGCATCCTCGACTTTGTCCCAATGACTCGATACCTATTC
AGGGGTGTAGGCCAGGCATCCTCATCATGGTATAAAGCTGCCAATTTATTGTCACTTCCTGAAGTGCGCC
AGGCACGTTTCGGTAACTCATTGTACTTAGCAGAAGGTAGCGGTGCAATAATGAGTCTGTTAGAGCTCCA
CGTACCACATGAGAAGATTTACTACAATACTCTCTTTTATAACGAGATGAACCCCCCGCAAAGACATTTC
GGCCCAACGCCAACTCAATTCCTTGCATCGGTCGTTTACAAGAACCTTCAGGCAGGTATAGTCTGCAAAG
ATGGGTATGTTCAGGAGTTCTGCCCTTTATGGAGAGACGTTGCCGATGAAAGTGATCTTGCTTCAGATAG
GTGTGTCTCATTCATTACATCAGAGGTGCCTGGAGGCACTGTATCTCTACTCCATTGTGACATAGAAACA
ACCCTGGAACCAAGCTGGGCTTACTTGGAGCAATTAGCCACTAATATCTCTCTAATCGGGATGCACGTCC
TGCGAGAGAATGGAGTGTTCATCATCAAAGTACTATACACCCAGAGTTTCTTTTTTCATCTATTGCTGGC
AATCTTAGCTCCTTGTAGTAAAAGGATACGGATCATATCCAATGGATACTCAGTACGGGGAGATTTTGAG
TGCTACCTAGTCGCGACAATCAGTTATACAGGGGGGCATGTCTTCATGCAAGAGGTGATCCGCTCTGCCA
AGGCGTTAGTTAGAGGGGGCGGTAGTATCATGACAAAACAAGATGAACAACAATTGAATCTTGCTTTCCA
GAGGCAGCTCAACAGGATTCGTGGGATACTGGGACAGAGGATATCGATAATGATACGCTACTTGCAGCAT
ACTATTGATATGGCATTGATTGAAGCGGGAGGCCAACCTGTAAGACCGAGCAATGTTGGAATCAACAAGG
CACTCGACTTAGGAGATGAGACATATGAGGAAATCATGATACAGCATATTGACACAACACTTAAGACAGC
AATCTTCCTAGAACAAGAAGAAGAACTGGCAGACACAGTCTTTGTGTTAACACCTTATAACCTAACGGCA
AGAGGAAAATGTAATACAGTACTTATTGCATGCACTAAACATCTATTTGAAACAACTATATTACAGACTA
CACGAGACGACATGGATAAGATAGAGAAATTGTTGTCCCTTATCTTACAAGGTCATATCTCGCTTCAGGA
TCTCCTGCCACTCAAGTCATATCTTAAACGTAGCAATTGTCCCAAGTACCTCCTCGATTCACTAGGACGT
ATCAGGCTAAAAGAGGTATTTGAACACTCATCCCGCATGGTACTAACCAGACCGATGCAAAAGATGTATC
TCAAATGTCTCGGAAATGCTATTAAGGGATACCTTGCAGTGGATGCATCTCATTGCAATTGAATCATGAC
GCAATCTCTTTTATACATCATACTCGTAATCAATCATAGTTACCATCATTTTTAAGAAAAACAGTAACGA
TTTATGGTGTCACGTATGTTGCCAAATCTTTGTTTGGT

>NC_025349.3|APMV10|Rockhopper_Penguin|Falkland_Islands|2007
ACCAAACAAGGACTAGATAACCCACGTGACCGTTAACTGGAAAATAAGATGTTGTAGGGGCGACCTAGTT
GGAATTCGACCCCGGCTCCGAAACCTCTAATTGTGGTTATTGGCAGTCTAGTCTACTTCTAACGATGGCG
TCTATATTCAATGAATATCAATCACTTCAGGATCAGTTGGTTAAGCCAGCTCCGCGTCGAGTAGATGCAG
CCGCAACTGGGCTTTTAAGGGCAGAGGTGCCAGTCTGTGTCACCTTATCGCAGGATCCAGGTGAAAGATG
GAATCTTGCCTGTCTGAACCTCCGCTGGCTTGTAAGTGAATCGTCTACAACTCCTATGAGACAGGGTGCC
ATCATATCACTATTGAGTCTCCACTCAGATAACATGAGGGCTCATGCAACTCTTGCATCCAGAGCTGCCG
ATGCCTACCTTACCATCCTAGAGGTGGATGAGGTAGATCTCCAATCTGGAATCCTGAGATTTAACGCACG
AAGTGGGGTCTCTGACAAGAGAGCACAACAATTACTTGCTATTGCCGATGACATACCAAAGTCTTGTGCT
AATGGACACCCGTTTATCTCAGATGACATCGAATCCAGGGATCCTTTAGACCTGGCAGAAACAATAGACA
GGCTTCAGGGCATTGCTGCACAGATTTGGATTGCAGCAATAAAGTGCATGACTGCACCTGACACAGCAGC
TGAATCGGAAGGGAAAAGAATAGCCAAGTACCAACAGCAAGGAAGGCTTGTCAAACAGGTTATGGTCCAC
TCATCTGTCCGTGCAGAGATGCTGAGAGTTGTCAGAGGAAGCCTAGTGCTTCGGCAATTCATGGTCTCTG
AGTGTAAGAGAGCCACAGCCATGGGTAGTAACACATCTCGGTACTATGCTATGGTAGGTGACATCAGCTT
ATATTTTAAGAATGCAGGGATGACTGCTTTCTTCCTAACTCTAAGATTTGGAATCGGAACTCACTACCCC
ACACTCGCCATGAGTGTCTTCTCTGGAGAACTAAAGAAGATGGCATCCCTGATCAGACTCTACAAGAACA
AGGGTGAAGATGCACCCTATATGGCATTTCTTGAAGACTCAGACATGGGCAACTTTGCACCTGCGAATTA
CAGCACCCTATACTCATATGCCATGGGTATCGGAACTGTTTTGGAAGCATCAGTAGCCAAATATCAGTTC
GCAAGAGAATTCACCAGCGAGACTTACTTCAGACTAGGTGTCGAAACTGCTCAGAGCAATCAGGGATCGT
TTGACGAGAAAGTGGCACAAGAGATGGGCCTCACTGCAGAAGCACGGAGACAAGTCAAAGCATTGGTTGG
GAATCTTGACCTCAATGCCAACACCAGCTCCGACCAGGCAGCTCCAGCATTCATGTCGGCCGACAGATAT
GACACGCCTGCCAATGCGGAGGACCCAGAAACACCACCAGTACAAAGAAAGACGCAGGCGCCCACCCAGC
CATCGGGTGGAGACGATGACAACCCCATGTCCTGGTAATAAAATGCACAAAAGGATCATCAACAATCAAC
GATAATAAGGTAAACACAATCATGGAAGAAAATTCACTGTTTGCAATTTTGGATTTAAATCTTTTATTAT
TGATTAGAAAAAAACTTAGGGGCGACCCTAGATACAAAAACCCCTTGGCTGACACAGTGCCTCCAATTCA
ATCTCAAACACCATGGATTTCAGCAATGATGATGAGATCGCTGAGCTGCTCAATCTAAGCTCCTCTGTGA
TCAAGGAGATTCAGCGTGCTGAAGTCAAAGGGCCACAGACACTGGGGCAACCACAAGTGGCTCCCGGCAA
TACAAGCCATTTGAAGGAGTTATGGGAGAAAGAAAGTGGCACCCAGACCAAGCCAGAAGCCAAGTCAGGC
AGTGATGAGCACAATGCACTGCCGGAGGATGTTCAAGGGCCGCCCAAAACGACAGATGAACAGGACAAGG
GACCAACTGCCAGAGCCGAGGCGTCAGTCAACACCAGCCTTGCTCACCCTGACAATGACGCGCCATCGGA
TCTTGACAAAGCGTTGTCAAAGCTGGAAAAAAAGAGAGAAGCTGAACTGAATGCAGACAAGTCTCTTAAA
AAGGGCACTGGAGGAGAGCTCCGATATCAAGAGCAACCAGAGAAGGGGAAAACCGCCCCGAGGGCCAAAG
TCACGAAGCGGAAGGCCAATCAGCCGGCCGCACCAATGAAGAACGATGCCTCCGAATCACGACCACAACA
GCTCCCGGACACAGAAGGGAGTATTCCATCATCAATGAGCATGGATCAACTCTGGTGGAAAGCTGGTGCA
ACCCAAACTGCACCCCAATCCGAGCTTATCCCAGAAGAGAAAAATGCATCTGCAGGAGGTGCCCAACTAC
CTGTATCCTCTGTAGAGATGATAATGACCATGCTCAAAGACATCGTGACTAGAGTCAGCAGAGTAGAGGA
CCGGTTGAGTGACATAAGCAGAAATGCTGCATTGTTCCCTCTGGTCAGAAATGATATCAACCAGTTGAAG
GCAACTACTGCTCTTATGTCCACCCAATTGGCATCAATCCAAGTCTTAGACCCTGGGAATGCAGGCTACA
AGTCTTTATCGGAAATGAAACAAGCCTCAAAGCAAGCTGTAGTCATACAGGCCGGATACGGTGACCTTGA
ATCAGTTCCATACGAACAGGGGATCATGGCAAAGGATGAACTGGCCAGACCAATCCCCTTACATCAAAGA
CGAGATGCAAACAACCCTATCAAGGCAGAAATTGACGCTGCAGACATCGATTCTCTCAAGGCTCTAATTG
AGAGTCTAATTGAGAATGACAAAAAGAAACAGAAACTGTATAACCAGCTTGACAAAATCCGTACAAAATC
AGATTACATGAGGCTCAAACAGCAAATTTACAACTCCTAACTATATAATGAATCCCAGTATCATTTGATC
AGCCCGCCATCTCTGCACTCAATCAACTAGTGCAATTGAACACAAGCCTTCAATCAAGCCACCATCCCCT
CCCCCCTCAACAGTAGGATAATAGGTAATCCTGGGAAAATTAATAAAAAAGGGAAAAATAGGGGCGACAC
GTTCAGTCCAGACATCGCCCAGAAGAACTGGAGTCCATTCACCATGGCCTCAACATCAATCAAGCTGTAT
ACCGATCCCTCGGCTAAGGACCTTGAATTGCTATCCTTTCCCCTAATCTTTAGGCAACAAGATGATGGGA
CTCGACAATTGCAGCCCCAGGTGAGATACGACCACATTGGTGACTCAAGAGGCGGGAAGGAATCATCAAT
ATTCTTAACTGTCTACGGGTTCATAATTGCGAATCCTGGGAGAAACATGAGGACAGGATTCGAGACAGTC
AATGAGGCTACAAAACCTGACTGTATCACTGCAGGGTTAGTTGTACTCGGAGCGGTCAGACAAGACAATG
TACCAGAGAAAATTGTTGAGGACGTGTTCGCCCTAGACATCTCCATTAAGAAGTCAGCAACCTCTCATGA
GAAAATGACAGTGATAATCCACAATTGCCCTTTCTCACTACAGAGAGTAATCACAGTGAGGTCAGGCGGT
TTCATTACTTCGGCAGAGGATTGCATCAAGTGTCCCAGTAAACTCCAAGCTGGAGTCAATTACGGATTCA
AGCCGATGTTTTTATCATTTACATACTTGAATCATGGGAAAGTCTTTAGGGTCCCACGCGCAATGTATGC
AATTCAGTCAAATCTCCTATTTAAAGTTCAGCTAGAAATTGAGTTCAGACTCCAAATTAATGCTGACCAT
CCGCAGGCAAAAATGCTTAAAAAAGTGGAAACAAACGGGGAAACAATATTCTGTGGGTATGCATGGTTCC
ATCTATGCAACTTCAAGAAGACAAATGCAAAGGGAGAAGCCAGGACGCTTGTTAATCTACAAGAAAAAGT
AAGGGCAATGGGGATAAAAGTGTCCCTCCATGACCTATGGGGCCCAACAGTCATTGCCCAAATCACAGGG
AAGTCCAGCAAATATGCCCAGGGGTTTTTCTCATCTTCTGGAACAAGCTGCCTACCAGTCAGCAAGTCCT
CTCCTGAGCTTGCAAAACTAATGTGGTCGTGCTCAACCTGTATCTCTGAGGCTACCATAATCATCCAAGC
GGGGGAGAAGAGAGAGCTATTACGCTCTGAAGATCTGGAAGTAAAGGGAGCAGTTGAAGTCAACAAGAAA
TCAATCCCACATCTCAACCCCTTCAGGAAATGAAAGCACAGTTATAACCATTATATATATCTCGGAATAC
TAAGTACATGTCATCACTCGTAATTACTAACCTTCCTTAGAGAGAAATCTATGATAACCCAGCGAAGCCG
ACCAACAATCGTTCTCTATCTCTTAATGTTATACTATACCCTAGTTAAATTTTATTATAATCAAAATGTT
AGGTTATGCATTATAAAAAACTCTACCAGTGTAAAAAATAGGGGCGACCCTAATAACCCTCCTATGGCCC
AGATGCACTACAAGAACCAATCTTCAACCATGACTCGTACTCGGTTGCTCTTTCTCCTCACTTGTTACAT
TCCAGGTGCTGTCTCACTTGACAACTCTATATTAGCTCCAGCTGGGATAATAAGCGCTTCGGAGAGACAG
ATTGCTATATATACTCAAACTCTGCAGGGAACTATTGCACTTCGATTTATACCTGTACTTCCGCAGAACT
TATCATCATGTGCTAAAGACACCCTGGAATCCTATAACTCCACTGTTTCAAATCTTTTATTGCCTATTGC
TGAGAACCTAAATGCCTTGTTAAAAGACGCCGATAAGCCATCCCAACGAATTATTGGGGCTATCATAGGA
TCAGTAGCGCTAGGCGTAGCAACAACTGCACAAGTGACTGCAGCCCTTGCAATGACGCAGGCACAACAAA
ATGCACGAAATATATGGAAGTTGAAAGAGTCTATCAAAAATACAAATCAAGCAGTATTGGAACTAAAAGA
CGGGCTACAACAATCTGCTATTGCACTTGACAAGGTCCAGTCCTTCATCAACTCGGAAATATTACCTCAA
ATAAATCAGTTAGGATGCGAGGTTGCAGCAAACAAATTGGGAATATTTCTATCTCTCTACCTAACTGAAA
TCACTACAGTGTTCAAAAATCAAATCACGAATCCCGCTCTTTCCACATTATCATACCAAGCCCTTTATAA
TTTGTGTGGGGGCAATATGGCTGCTTTAACAAAACAAATAGGAATTAAAGATACAGAAATTAACTCATTA
TATGAAGCAGAATTGATCACAGGACAAGTTATAGGGTATGATTCAGCAGACCAGATACTGTTGATTCAAG
TATCATATCCAAGTGTTTCAAGGGTCCAAGGGGTTAGGGCAGTAGAACTCTTGACAGTCAGTGTGGCAAC
ACCAAAAGGTGAGGGGAAAGCAATTGCTCCAAGCTTTATAGCTCAGAGCAATATAATTGCTGAAGAGTTA
GATACACAACCATGTAAGTTTAGTAAGACAACACTCTACTGTAGACAAGTTAACACTAGGACATTACCAG
TTAGGGTAGCAAACTGCCTTAAAGGCAAATATAATGACTGCCAATATACCACAGAAATAGGTGCATTGGC
ATCACGATATGTCACGATTACAAATGGGGTTGTTGCCAACTGCAGATCTATCATCTGTAGGTGCCTGGAC
CCGGAGGGAATAGTTGCCCAAAATTCTGACGCAGCAATCACTGTTATTGATAGGTCCACTTGCAAGTTGA
TCCAGTTAGGTGATATTACCCTCAGATTAGAAGGCAAATTATCCTCATCATACTCAAAGAATATAACCAT
TGATATATCTCAAGTAACTACATCTGGTTCTTTAGATATAAGTAGCGAATTAGGCTCTATTAATAATACT
ATAACCAAAGTAGAAGATTTGATAAGTAAGTCCAATGATTGGTTGAGTAAAGTAAATCCTACCCTAATAT
CGAATGACACTATCATTGCCCTCTGTGTGATTGCTGGTATTGTCGTTATCTGGTTAGTTATAATCACAAT
ACTATCGTATTATATACTCATAAAACTTAAAAATGTAGCATTGCTTTCAACCATGCCAAAGAAAGATCTA
AACCCGTATGTTAACAACACTAAATTTTGATTGAGCATGACACAAATTAAGCAACAAGAGATAAGGATTA
GAGATCTCCAGTTAAGCAAATCAAAATAACAACTTCATTATAATTCTCATCATGATTTCCACTTCGATAG
CTATTAAGAAAAAACTTAAATGAGGAGGGCTGTATTGATCATAAGCGTCAAGAAAACTGAGAAATAGGGG
CGACCCATTGTGACAATATTGCCGCAGCTCATAGCTGTCTCATCTATTAACAAACCGGGGCTCTTTTCCT
AGTAACATTCCACGCATTCACCAGCCAGTTGGAATGGACTCATCACAAATGAATATTTTGGATGCTATGG
ATAGGGAAAGTAGTAAAAGGACATGGAGGGGAGTATTCCGAGTTACTACTATAATCATGGTTGTCACATG
TGTCGTCCTATCTGCAATCACACTATCGAAGGTTGCCCATCCTCAGGGGTTCGACACCAATGAGCTGGGT
AATGGCATCGTGGATCGAGTCAGCGATAAAATAACTGAGGCGTTAACAGTGCCAAACAATCAAATAGGTG
AAATATTCAAAATTGTGGCACTGGACTTGCATGTTCTGGTCAGCTCATCGCAACAGGCAATTGCAGGACA
AATTGGCATGCTTGCTGAGAGTATCAACAGTATATTAAGCCAAAATGGATCTGCATCGACCATTCTATCA
TCCAGCCCAGAATATGCAGGGGGTATAGGTGTCCCTCTCTTTAGCAATAAGTTAACAAATGGAACTGTAA
TAAAACCCATAACCTTAATTGAACACCCTAGTTTCATCCCGGGCCCAACTACTATAGGAGGTTGCACTCG
GATTCCCACATTCCATATGGCCTCGTCTCATTGGTGTTACTCTCATAATATCATAGAGAAAGGTTGTAAG
GATAGTGGGATATCATCCATGTATATATCATTAGGAGTATTACAAGTATTGAAGAAAGGAACTCCTGTAT
TTTTGGTAACTGCAAGCGCTGTACTATCTGATGATAGGAACCGGAAATCGTGCAGTATTATAAGTTCAAG
GTTTGGGTGTGAGATACTATGCAGCCTTGTAACAGAAGCAGAGTCTGACGATTACAAATCTGATACGCCA
ACTGGAATGGTGCACGGCAGATTATATTTCAATGGGACATACAGAGAAGGGCTGGTAGATACAGAGACTA
TATTCCGAGACTTTTCTGCTAATTATCCCGGGGTCGGATCAGGGGAAATTGTAGAGGGGCACATACATTT
TCCCATATACGGAGGAGTGAAGCAGAATACTGGCCTATACAACAGTCTTACCCCTTATTGGCTCGATGCA
AAGAACAAATATGACTATTGCAAGTTGCCATATACAAATCAAACAATCCAGAACTCGTATAAACCCCCAT
TCATCCACGGAAGATTTTGGGCACAAGGAATACTATCATGTGAATTAGATCTATTCAATTTGGGGAATTG
CAATCTCAAGATAATCCGAAGTGATAAAGTCATGATGGGAGCAGAAAGTCGGTTAATGCTTGTGGGGTCA
AAATTGCTAATGTATCAGAGGGCATCGTCCTGGTGGCCGCTGGGGATTACACAGGAGATAGATATAGCTG
AGCTACACTCAAGTAATACTACCATATTAAGAGAAGTTAAACCCATACTGTCATCGAAGTTCCCGCGGCC
GTCCTATCAGCCGAATTATTGCACGAAGCCAAGTGTATGTCCTGCAGTGTGTGTCACAGGAGTATACACT
GACATGTGGCCTATTTCAATCACTGGCAACATATCTGATTATGCTTGGATTAGCCATTATTTGGATGCAC
CAACATCAAGACAACAGCCGAGGATTGGGATTGCAAACCAATATTTCTGGATCCATCAGACGACTATATT
TCCAACCAATACTCAGAGCTCCTACTCCACTACCACATGCTTTAGGAATCAGGTGAGAAGTAGGATGTTT
TGTTTATCCATTGCAGAGTTTGCAGATGGAGTGTTTGGGGAATTTAGGATCGTGCCCTTATTATATGAGT
TGAGAGTATAAGATTCAGCTTTGCCCAATAATAGCAATAATTCCATGTTAATCATAGTGATTTGCACTAC
TTCCAAGTTAAAGCACAATTAGATGGCACTAGCAGACTTCAATCTGATTTCTATGTTCTTGATTTATAAC
CGTTACCTCAAAATCAACCATAACTCATTTTGATATACAACATACATATCGGGCTAATACAAGATGATTG
ATAATTTTAGTCGATCTAGAAAAAAGACCTTTGCCTCCAATTAAGAAAAAATTGAGTTGAGGAGAGTAGT
CATACTTTCCCTAATTCCCACGATGAATACTTAGGGGCGACCCTTCTAATATCATGGACCAAATACAGTC
GGACACAATAATACAACCTGAAGTCCACTTGGATTCACCACTAATTCGAAATAAATTGTTACTCCTGTGG
AAATTAATAGGCCTCCCGTTACCGCCCGAGTTAAGGAGTGCAGTCTTGACTAATCTTAATTCGGAGTCTA
ATATACACAGAGATGAAAACAAATTGAAAACAAAGCTTATTGTGATAAGGAATCATTTACTAGAGCATCT
TAAGAGAAGGCAATTAGTCTGCCAACACCTGACGCCGGTGCTTCATCCAAAAACTTTAGGATGGTTGTTA
AGAATTGAATGTGAATCTGCTCTCACTTTCCAAAAGGAAAAGAACAAAGTTCTTAGAAGAGTAATAGAAG
AGAACACACCACGGTATGAACACTTATTCTCATCCATTAGTCACAAGTTAACTAATAATAGTTTCTTATT
TAATCCGGTGCATACAGGCAAGATTTGTCAAGAGGATCCCTTAAGTGTAGGGGCTAGAGCAATATTAAAT
GATCCTGTTAAGGCAACCCATACTGCGTGGACAAATTCAAGGTGGTCATGGCTGCATTTGAAACAGGTCA
TGAGGTATCTTATAAAGCAGTCCAGAATTCACCAGAGGGCAGAGACGACCAAGTGCTGGAGTGAAGCATG
GGGATTCATAGGGATCACTCCCGATGTGGTAGTTATTGTCGACTATGGTACTTTGAAGTTCACGTTGCTG
ACGTTTGAAATGGTTCTAATGTATGCGGATGTGGCCGAGGGCCGTGACAACGTAATGGTACTAAGTGAGC
TATCAGTCTCTCTGAACAAATTAAGCAGCAGACTGGAAGACCTATTCTTATTGGTTGACTCCCTAGCAAG
TGACATAGGGGAAAGGATTTACGATCTCGTTGCTACACTTGAGAGTTTAGCTTATGCTGCAGTACAGCTC
CATGATGCAAGTGAAGTACAATCAGGATCATTCTTTGCATTCAATATGAGAGAAATAAGAGAGCTTCTTA
GGGAGTGTATAGACCCAAGACATGTTGGCAGAGTATGTGATCTTCTAACATCAATCTACTCTGGATTAAG
CCCTGACCAAAGTGCAGAGTTACTGTGTATCATGAGATTGTTCGGCCACCCCCTACTTATTGCTGATAGT
GCAGCGAAGAAAGTCAGAGAATCCATGTGTGCACCGAAGATGATTGAACATGACACTGTTCTGCAGACAT
TGTCTTTTTTTAAGGGGATTATAATTAATGGATATAGGAGATCACACTCAGGTGTATGGCCAGTAATTGA
TGTTTCATCAATCCATGATGATGATCTGAGGCAGCTATATTACGAGTCAAGTGAAATATCTCACGCATTT
ATGCTGAGGAAGTATAAAGCTCTTGCACTCTTAGAGTTTAAGAAAAGTATAGATTATGATCTCTATGATG
ACTTAAGCACTTTTCTAAAAGATAAGGCAATATGCCGGCCTAAATCCCAATGGACTGCAGTCTTCAGGAA
GTCATTACTTGGCAGAGAGCACAAGTGTCACTTATTAGAGAATCAAAAAAGCAACCGCTTGCTCATCGAT
TTCCTTGAGTCGTCAGACTTTGATCCGGAAGAAGAATTCCGGTATGTGACTTCACTGTCATATCTGTCGG
ATAATGAGTTCTGTGCTTCATATTCATTGAAAGAGAAAGAAATTAAAACGACAGGTAGAATCTTTGCCAA
AATGACCCGGAAGATGAGAAGTTGTCAGGTTATTCTTGAATCACTTCTTTCTCAGCATGTGTGTAAATAT
TTTAAAGAGAATGGTGTCTCAATGGAGCAATTGTCACTCACAAAAAGCCTGCTTGCAATGTCTCAGCTGT
CACCAAGAGTTGCCGCCACGAAGCTAGGGCTTAAGAGAGCAACTGAAAAGGATCAAGCTGCAGTCTCAAT
GGATTACGGTAATCACAACATTGAACTATCCCACAAGGGAGGATTGAGGAAGAGGAAAACAGTCACTGCG
GGTTTTCTAACTACTGACCTTCAAAAGTATTGCCTAAATTGGAGGTATGCCAGTATCAAGCTGTTTGCCC
AAGCACTTAATCAACTATTCGGCATCTCGCATGGATTTGAATGGATTCACCTCAGACTGATGGACAGTAC
CCTATTTGTAGGGGATCCATACTCACCCCCATCAGACATGGCCTCAACAAATCTTGATGATGCACCTAAC
GATAGTATATTTATAGTTTCACCTAGGGGAGGAATTGAGGGATTGTGTCAAAAGATGTGGACAATGATTT
CAATAAGCATAATACACTGTGTTGCAGAAAAAGTTGGGACTAGGGTTGCAGCCATGGTCCAAGGAGACAA
TCAAGTGATCGGAATCACTCGAGAAGTTTTCCAAGGGGAAACACTTGAAATCATCCAACCAGAACTTGAT
GCACTGTGTGAAACCTACTTTGTTGAATTCAAGAAACACAATTTTGGTATGGGGCATAATCTGAAACCAA
ACGAGACAATAAAAAGTCAGTCATTTTTCGTTTACTCGAAACGCGTGTTTTGGGAAGGGAGGATATTGAG
CCAACTGTTAAAAAATGCAACAAAACTTTGTATGGTTGCAGATCATCTAGGAGAGAACTCTGTATCATCA
TGCAGCAATCTGTCATCTACCATCGCAAGATTAGTAGAAAATGGGCTTGAGAAAGATGTTGCAGTATTAC
TTAACCAAGTGTACACCATGACCCAACTTCTTTTCGATGAGCATTATTCGATAGTTTGTGATTACTCGAA
TGTGAAGAAGCTCATTGGATCACAGAATTATAGAAACCTGCAGTATGCCACTCTACTCCCTGGGCAAGTA
GGTGGGTTCAACTTCTTAAATTTGAGTCGATTGTTCACAAGAAACATAGGGGACCCAGTGACTAGTTCGC
TAGCAGATATTAAATGCTATATAATGGCTGGTCTACTTCCGAGACACATTTTAAGAAATATTATGCTAAG
AGAGCCAAGTGACGGGGGTTGGGTCACATTATGCGCTGACCCTTATGCCTTAAACATTCCTTACACTCAA
TTGCCTACTACATACCTTAAGAAACATACCCAGAGGTCATTATTGGCTCACTCAACAAACCCGTTACTCC
TCGGTGTCCAAATTCAAACGCAACATGAGGAGGAAGAAGCATTAGCCCAATTTTTACTAGATCGTGAGAG
TGTAATGCCCCGAGTGGCACATGTTGTAATGGAGAGTTCTATCCTTGGTAAGAGAAAACAAATTCAGGGG
TTGATAGACACAACTCCTACTATCATTAAGACAGCACTTATGAGTCAGCCTATTTCCCGCAAGAGGTGTG
ATAAAATATTGCAATACTCTATAAATTACATCTCTGCATGTCATGATAGTGTACTCTCAGGAGAGTGCTT
GACTACAGAGAAGAGGATGATATGGGACACATCCCTTCTTTCGGAAGAGACATGCAGTGTCACCCTTGCT
GAGTTTCTTAGGGCGTCCAGCTGGAAAAACATACTTGGCGGAAGAGGAGTGGCAGGGGTAACATCACCAG
ATACTTTAGAACTCATCACAGGGTCGCTGATAGGGGAAAATTCGTTTTGCAGGTTATGTGAACTAGGGGA
TAAGAACTTCACTTGGATGCATTTACCTGGCCCTTTTAAAATAAGTGCACCTTACCTGACCAACACAAAA
ATGAGAGTACCATACTTAGGGTCTAAAACAGAAGAGAGAAGGGCTGCATCCGTAGCAACAGTCAAAGGTA
TGTCTCACCACTTAAAAGCAGCACTAAGAGGAGCCTCTGTGTACATGTGGGCATTCGGAGACATTGAAGT
AAACTGGGAGCAAGCATGTATTATCGCGAACACGAGATGCAATATCACCATGGACCAGTTGAAACTCCTA
ACACCGATACCTAGCAGTTCCAACATACAACACCGTTTGACGGACGGGATTAGTGTGCAAAAATTCACGC
CTGCTAGTTTATCCAGAGTATCTTCGTTTGTCCATATTTGCAATGACTTCCAAAAGCTTGAAAGAGATGA
TACGGCTGTCGACTCCAATTTAATTTACCAACAAATCATGCTCATTGGGCTCAGTATATTGGAAGCCTTG
CATCCAATGGAAGTGGAGTGGGTGGCCAACAACCAAACACTACATTTGCATACTGGACAATCATGTTGCC
CGAGAGAGATAGATGGGAGTATAGTTAATGAAGCAAGGCAAAACCTGCATCCTATAACAGTAACCTCACA
GAATAGATTTCTATTTGATAATGCGCCGCTGCCTGAAACTGCATCAATAGAGCTCTACATGAAGAATTTT
AGATTCACAGAACTTAATATCGATGCAATTACAGGTTATGCAGCAATCGATTTGTTAAGTAAGTGTGCAG
CACAACTTGTGAGCGATTGTATTCTGGAAGAGGGAATTGGATCATCCGTTAAAAATGATGCTCTAATCAC
CTTTGACAACTCAATCAATTGGATCTCAGAGTTTCTCATGTGTGATATAAGGCAGTTAAGTATGTACCTT
GGACAAGAGATACTTAATAACCTAGCCTATCAGCTTTATTATTTGAGGGTAATAGGACAGCAGAACATCC
TATTATATATCAAACAAGCACTTGAGAGAGTTCCTGTCATTCAGTTTGCCAATCTTGCATTGACTATATC
TCACCCAGAAGTATGGCGAAGAATCAATATGGTGGGTATTTGCTCTGAGGCATCAGGACCGTACGTTGCA
AGTGTTGATTTTATTGCAGCTAGTCGCGATCTTATTGAATACGGATGCAAGTTGTATATTAGTGGCCTAC
TTGACAATAATGAGCCGTCATATGTTTTCTTCAACGTCCAGGATGGAGATCTAACTCCTAAGATGGAGCA
ATTCTTGGCACGGAGATGCTGCTTACTTGTCTTGTTGTCAGGAACTCAAGTATCCCTTCCTATCATTAGG
GAACAAAATGCAATAGAAAAATGTGCAACTCTAACCCAATTCCTGGTATACCTTAGAGATGCAGACAAGA
ATGTATCAGATCGTGTGGGAAATCTCTTAAGTATATCTATGGCGCCTAAGTTAGAATCGTTGATGACAAA
TCTGTATTTCTCCACCAGACGAGTACTATCGAACCTGAGAGAGAGCACATCTGCTAGATCACAAATAGAT
TACCTGTATAGGGAAGACTTGGATAGCCTTAATACACAAATTGATGATGATAACATTTTTTTGGAAGATC
CTATATTACAGAGAGGGCTTTTCTTTTCATTCGACATAGACTGTGATGAGATTGGAACACATAAGTTTGA
ATCTGTCATGACTGAATATTCAAGTGGACCAAACTGTGTGGCTATTAAAAGACAAGACACCTACATTCAG
CATTTACTAAAGACAGTGGGTCAATGCAGCACTAGTTGGTATAAGTATGCGGTCCTATATGCTTCTGAGA
GGAAGACAGCAAAATCCTCCGGGGATAGTCTGTATATAGGAGAGGGAAGCGGGAGTGTAATGACACTGTT
GGAGTACCTAGAGCCATCACACACTATCTTTTACAACTCACTGTTTTTTAATGAAATGAACCCGCCTCAA
AGGAATTTTGGATTACTTCCATTACAATTCCATAATTCTATAGTTATGAAGAATATAACATCAGGGGCAC
CATGTAGCTTAGGGTTCATACAGCAATTTATACCCTTATGGAGAGAAATTGATCAAGAAACAAATATTAC
TGATACGGCATTTCTGCAGCTAGCTATGTCAATGATCAAGCCTCATACTCTCAAGAGAGTTAATTGTGAC
GTAGAATTTGATGAAGGAATGCCAATCGAAAGAATAATACAAGGGTATACCCATGTTCTAATGCTGGCTG
CGTATGGGCTGCAAGAAATGTCACACCTTTGGGTCAAGGTGTACCGGTCCTCTGAAAAGGTGTTCCAATT
CGTGATTTCATCTCTTTTAATGATATTTGGGAAAGTGACAATTCATAGAAATGCTTACATGAGCCCAAAT
CATGAGGAGTTCGTGCTGGCATGCAAGACTAGATCATGCCTAGATTACACCTCAGTACCACAGATTATCA
CCCGGGTAAAACTTCTTGTGGACCGGGACCTGACCATTGTCACGCCTTGTCAAGCACTAAGGATTAGACA
GGAATGGGAAAGTCTAAGCTCGAAGGTTGAAAAGTTTTCAACCTTAGTTGTGCACAGAAAATTCAATTTG
AGAATGACAAAGACAGACTCTCTCCTACTGCAACTCGGAGGTAAGATTGTAACGTTCGGCGGCATAGATA
TCCAGTCATTACTAGACCTAGAAATGAATGACGCGAGAAAGCAAATTATTGATCTGATTGACACAGCCTT
GCTGGAGTGCAAGGTTATATGGTCAGAGAACGACGATGTGGATCTAGCACTGATGTTAGGGCCATTCAAC
ATAAATAAACATCGACGACTGTATACGGTAGCCCAGGCATGTACTCTTGCAGCTATTCCTTTCTGGATCT
GGAGTGAACTCCAGTTCAGGACTTCATCAGTAACCTACCTAGCCACTACAGTTCTGAGAGGGGTATTTTC
TTGGTCCACACTGATGGCTCAAAAGGAATATGAGAAGACAACTAAACGACCTAGATTCGTAAAGCATGTT
GTAACCTACACAAGACTTTCTAGATTCTTCTCTGAATACTCAAAGATTGTCTTGACGCGACCCGAGTCAA
AGAGATTATTGAAATTGCTGGGCAGTTTGATTAAGACACTGTAATTCAACAATCTGATCAAAATGTATAA
ATACCAGTGGAGGGATAATAAGAAAAGTTGTATAATATAGTAAGTGTAATTAAGAAAAAATTAAAAATTC
AAATTAGAAATCACAATAGAGCTATTAAAATACACTGTGGCTGAGATGTCTTCTTTAGGTCATATAGTGA
TTGAGAAGCATCAAAGATTAATGCAACATTTTCTATCGGAGTCGAGATCAAAAAGACTAAGAGATCAATA
GAAGAATATGTGAAACCAAATCTCTTGTCACGTAGCTTACCTATTCCTTGTCTGGT

>NC_025407.1|APMV11|Common_Snipe|France|2010
ACCAAACCAGGATCACACTGGCGACGTGAGATGTAGAAAAAATTATCGAAGTAGTGCGGGCGAAGTAGGG
GAAGTTCGAGTCCGATATCGGAGACAAGCTCTTCTTTTACTTCGCTTGCTCAGATTGTCTGCCTCTAATA
ATGGCTCAAGCCTTGAGAGAGTACAGCTCACTCCAAGATCAATTAGTTAAACCTTCACCTAGACGACAAG
ATGCTGGTTCTTCCGCACTTTTGAGAGTCGAGATCCCAGTTTGTGTCACCATGTCCAATGAACCTGAAGA
GAGGTGGAATTTTGTTTGTATGTGTCTTAGATGGATAGCAAGTGACACTACTACTATACCAATGAAGCAA
GGAGCCATTCTCTCGATCTTGAGCGTACACACAGAGAACATGAGGGCACATGCAGCACTTGCAGCCAGAG
CTGCTGACGCTTCTTTAGTGTTCTTAGAGGTAGACAGTGTGAGCTTGCCGGATGGGACACTGCGATTTAA
TGCACGAAGTGGAATCACCGAACAGCGTGCAGACCGGCTAAGACGGCAGGCAGTAGATTTAGCTGCAGTC
TATCCTAATCGGAACCCATTTTTAGATCCTCACATTGAAACAGAGGTGCCTACTGATATGGCAGAATTAC
TTGATTACATCTACAGCATAGCCGTGCAAATATGGGTCGCTGTAATCAAGAGCATGACTGCACCTGAGAC
CGCAGCTGAATCTGAAAACAAGCGTCTGGCAAAATACCAGCAACAAGGACGTCTAAATCGCAGGCTTACT
ATCCATCCGGCGCTGCGAGCAGAAATCCAGCGTGTGATTCGAGGCAGCCTAGTATTGCGGCATTTCATGA
TAGCAGAGATAAAGAGGGCTAATGGGATGGGAGATAATACAACTAGGTATTATGCAATGGTAGGCGATGT
ATCAGGTTATGTAAAGAATGCAGGATTAACTGCTTTCTTCCTGACCCTGAGGTTTGGATTAGGGACTAAG
TATCCTGCTCTGGCTATGAGTGCATTAGCGGGAGATTTGAGAAAGATATCTTCTCTAATCAGGGTCTATA
AAATGAAGGGAGAAAATGCTCCATACATGGCCTTTCTTGAGGATCCAGATATGGGAAATTTTGCACCATC
AAACTACTCATTACTATATTCATATGCAATGGGTGTCGGGAATGTATTGGAGGCAAGTGTGACACGCTAT
CAATTTGCTCGGGAGTTCCTCAATGACAACTACTATAGAGTGGGAGTTAGGTCAGCTCAACAGCAGCAGG
GTGCACTAGATGAAGATATGGCGAAAGAAATGCAATTGACAGAAGAGGCTCGCAGGCAGGTCAGAGAGCT
CGTGAGCAATCTCGAAGGAGATGAATTGCCATTGCCTGCAAATGCAGGACCAAGATTCATGAATGATGGA
GGCAACAACAATCCTAATGGACAAGCCGACCAGCTGCCCCAGGGAGATGACAATGATGATATGCCACCGC
TTGAACGTGATGATGATGATCCAAACCTAGGAATATAACTTTACTTGCTTTAAAAATCTGTGACATATAA
TCGAGACAGAAATTTAATATATATATCTGGTGAGAAGTTCAATGAATTCATAAATACTACATTTGAGCTG
GATCTGTAATAAGTAACTCATCTTTGTAAGTCTACTGGAATTTCAAATTAATTAACATGATATGACAATG
ATGGAGGTGACATCTATAATCTAATAATAACCTGTATATAAGACAGATGAGCTTGAAACAACCAATAATT
AGTTTGTAATCATATCTACCTCATAATAGCTGGAATAATTATAATAACTCAGTACTACATCAATATATAA
GATTTAATAAAAAACAATAAGGGAATTATGCGGGCGAAAGGGATTGGTTCACGTGACCCACCCAGGCATT
GGCATTTCATCATGGATTTTACTAATGATGAAGAGATTTCAGATCTCCTAAATCAAAGTGAGCGGGTGAT
AACGGAGATACAACGTGCCTCCCAACAACCCAAATCCACTGTCGGCAAATCTGCGATTCCCCGTGGAAAT
ACCTCCAATTTAACTCAGGCATGGGAATCAGAATCATCCAGCACTGCCGAAATGGGACCGATCAGCTCAC
TGTCCACAGCCAAGAACGCCAATTCCGAGCCCACACTTAAGTCTGGGACAGCACAACCAGAGGGACATCA
AAGTCAGAATCCATCATCTCTCCCTCATATAGACGACACCATCACAAAAGAACAACCCATTGATGAGTCA
GTTATCAAATCACAAATAAAAGAAGGTGCAATTGGGACCCAACTTGACAGGTTCCTTGATAAAACTGCTT
CACGAATGAAAGCAGAATCAGGTTTTAAGAAGGGGGTCGATCAGTACTCAACGGAATCAGGAGAAGAGCA
GATCGAACCTGACACCGATGCCGGCTATGACTCCGACCACTCCAGGGCATCAAGAGGTTCAGCCAGTGTC
CAATACCGTACACCAGTCTGGACTATCAATCAACACGACTCAATCATTAAATCACTCCCCGGAATTGGAA
GAGTGGGGCATCGGAGAGAATATATCCTCCGCAGTGAAGGGAACCAATATATTGTTGAATCCTGGTGCAA
CCCAAAATGTGCACCCATCAGGGCAAACCCAATTAGAGAACAATGCAGGTGTGGTTACTGCCCCAGAGCA
TGTACCATGTGTTACCCCTGATCATGATCTTCTTCTAACGATATTACAAAAATTGGATAAAATAGAAGAG
CGATTATCTGATGTCATGAAGCTGACAGCACAAATACCAGGTATTAAAAATGATGTGATGCAGTTAAAGG
CAACTACTGGTCTACTCAGCACACAAATGGCCTCCATCATGGTTCTTGACCCAGGACATGCTTCAATTTC
CTCACTAAGTGAAATGAAAAGACAAATTCAGCCTAGGGTAGTCGTCCAAACAGGGATAGGCGACCCATCC
CCTTATGTGAGTGATCAGGGAGTGGCTCGTTTAGATGAACTTGCACGTCCAATGAGGGACCCACAATCAA
ACACAACCAGTAAAGAACCAGAAGCACGTATTGTTGATCATGATAAAGAAGCAGTTCGGGCACTCATTGA
CACAGTAGGGTTGCCTGACAACAAGAGAGATAGGTTCATAAAACTGTTAGAAAAGACCACTACCAAGGAA
GGATTAAAACGACTCAAGACACAGATAATGAACTCCTAAGTCTTTTGATAATTAACTGTTATATCCGTAC
CTGATCTAACCCCTAAATATAAATGAGATTTTCTGATTTGATGATATCCACTTAACGGGGAATAAAATTT
ATAAAAATATAGTTATTTGAAGATATAACATTCTAGATTCATTAAGTTACATCTGGTAATTAATGGTAAG
CTATATAGAAGTTATGAGCAATGTTAGATCTAGCAAATAGAATGTCAATCGTTTTAGCAGGCTATTTGGA
AGAGATACTACTGTTAGAGAGCAAGTTAGACCATTATAGGATTAAATCTAGAAAGTTAAGCCATCGGTGT
TATAATGACCCTACTATATTCTAGATAGTTATAAGTCTGATTCTAGGTGAAGATAAGCAAATTCAGTTAG
AATAATTATGACACTATTAATGATTAGAGTGGCAATCTTTCTTGAGTTTCATGCATATAATTTAATTTGT
TCTAAATATTTAATAAAAAACAAAGTGCGGGCGAAGTTCGGTGTTAATCACTGAGCAGCCCTATCCTGCA
ATTCACTGCAATTACCTACCTTAACACCCGCTTCACTCAATTTCAATTTTCTTCGATCACGCTACAAAGG
CCACACAATCATGTCATTAGATCATCCCACTGAGAAAATAAATCTCCCAATCCCAACAGGACACCCCGAT
CTTGAGTTGCTAGCATTCCCGATAATAGTGGAAAGAGGTCAAGATGGACAGAAGACTCTCCAACGTCAGT
ATAGAATTGGATCTGTAGGAGACATCTTCGGAAGCAAAGAGACAGGATTATTTTTAACTTGTTATGGCTT
CATTGAGGAATCATACACAAGTACAATCCAAGGGAAATCTCGATTCTTCTCTGAGCATCAAGGCGGGCAC
CCTAAGATTGTCACTGCGGCTCTCTTACCGCTTGGGTGTGTCAATCCAAGGGAAGATATCGACAGGCTCA
TTGAGGATTCATATACACTTAAAGTCCTCATCTCTAAGAATGTTGATAGCAAGGAGAGAGTTGTGTTCAA
ATTTGTCAATAAGCCTGCGGCTCTTAGCGCAAATAAGCTGCTGATTAATGGAGGAGTAATCCTGGATGCT
GAGGCTTTTGTCAAATGTCCTAGTAAGCTTACAACAAATATGGAATACTCATTCAGAGTAGTATTTGTAA
GTGTCACTAGACTTGATCAAACAAAATTATATCGGGTAAACGAGTCAATTTCAAAGATAAGAAATCCCCA
CCTGATAGCTGTCAACCTAGAAGTTAAAATTCTCTTGCATCTAACCCCAGATAATCCTCAACTCAAATTT
CTTATTAAGCATGAGAAAGGGGGAGTAGGAAGTGTATGGATTCACCTTTGTAACTTTGCAAAGAAGAATA
TGAAAGGGACACTCAGGAGTATCCAGGATGTGACAGAAAAGGTTAAGAGAATGGCATTAGCTGTTTCTCT
AGAAGACTTATGGGGCCCCACTGTTATAGTGAGGGCAAATGGGACTATGAGTAAGTACGCACTTGGGTTC
TTTTCTACTAGCAAGACTGCATGTCACCCAATCTACAAGCTAGCTCCTGAGATTGCAAAGATTATGTGGA
GTTGTTCTAGTGAGATAATTGAGGCAAACATCATTGTTCAAGGCAGCATGAAGAATGATATCCTAACTGG
TAGTGATCTCGAAATACCATCCACTTCTAAGATCGTGAACAGTGGGCATAAACAGTTCTTCTCATTCAAA
AAGTAATTACACTAGTCATTCATACATACGAATTAATGTGTCTCTATATTCGCAGCTTGTCCCTTGGTAT
ATACTACAGTATTGGGCTCCTTGTCATTACAATCCAATCCCTTCTCTTCTTGTATATCACTCAGTCATGT
GGGTGTTAGTTTAAATTCACTTCATCATCTCAGGCCTCAAAACAGATTCAACTAAGCATGCTTAAATTCC
TATCACAGCCCCTATTATGTGCTCATCCTACAGCTAGCTAGATGATCATTATATTATAATACCTAACTAT
ATGATTAATTGATTATAACAACCAGGGAATCACTCCACTCTTTCAATATTATTTCAAAGAAGTATAAAAC
TGTATTGTTGACTTGATTTACAAAAAAATATTTGTGGTAAATTTATTCACAAAACTCGATTAATATGCGG
GCGAAGAAGTGAGTAGTGACTCCACTTGCACTACCACTGTTCATGCCCAAAGCTTCATCTAGATCACCAC
ATCCATCCCACCCAACACACCTCCATCCATCGTGCCCCACATACCACACACGACTCTGTCCGACTGCATA
CACCCTGTTGACACGCAACCATGGGCACATGCCTAAACAACCGTCTGTCGACTATTCCCTCTATCAAAAC
TGTACAATGTATTTTGATTATCTTATCTTACATAATACCATACTCTGCAACAGACAACCCAATTGCCGAC
CGGTCATTACTGCGCGCCGGAATTGTACCCATATATTCTAAGAGTCTCAGCGTATACACTAATTCAATCT
CAGGTTATCTGACAGTGCGCATGTTACCCCCTCTTCCAAAGAATCTAACTGAATGTAGTCAAGAAGTTGT
TAGTAACTATAATAAAACAATTACAAGAATGTTTCAACCTATATCTGATAATCTAATGCGAATTCAAGAG
GGGACAGATAGTGGGACAAAAAGATTTGTGGGTGCCGTGATAGGATCAGTTGCTCTCGGTGTTGCTACTT
CTGCCCAAATTACTGCTGCTTTGGCGATGGTACAGGCTCAGGATAATGCAAAAGCCATCTGGAAACTCAA
GGAAGCGATTTCTTCAACAAATCAGGCTGTATTAGAGTTAAAGGAGGGCGTAAATACATTGGGAGTCGCA
GTAGACAAGATCCAAGGATATATAAATAATGAAATACTCCCCTCATTGTCAGAGCTAGAGTGTCGAGTTA
ATGCAAATAAGTTGGCCTCTCAGTTAAATCTATATTTGATTGAGTTAACCACTATATTTGGGGATCAGAT
AACGAATCCAGCATTAACACCCTTAAGCCTTCAGGCATTGTATACTCTTGCAGGAGACACAATGGGAAGC
TTCTTACAATATATTGGTGCACAGGATAACGAAATTGAGTCACTATATGATAGTGGATTAATTAATGGGC
AGATTGTGTCATATGATGCATCAATCCAGACCATAATTATTAAGGTATCCATTCCATCCATATCATCTCT
CTCACGATTTTCTATTATGAGGCTGGCAACAGTTAGCTCATCAGTTGGAGGTTTTGAGAAAACTCCCTTG
GTGCCTGAGTACTTGCTCATAAGTGACAATCACATTGAAGAGTTCAGTATTGTTGATTGCAAAGAGTCAT
CAGATATTTTTTATTGCCCTCAAATTTTGTCAATGCCAATATCAACTGCCACTGTAGAATGCCTCAAGGG
TAGAATTGATCAGTGCATATATACATCACAGCTAACTATACTTTCTCATCGCATAGTAACATACAATGGT
GTCGTTGTTGCCAATTGTTTTGCAGAATTATGTAGATGTACTAATCCTAGTTACATAATTAGACAAGACC
GGGATGTTGCTGTCACAGTAATTGATAAAGATTTGTGTAAACGAGTTCAGATAGGAGATATAGAACTAAT
TGTACAAGCATCTATTGCTAATGAATACAAGGTTAACTTTACTGTATCAGAGGACCAACTTGCGCCCTCT
ACCCCTATCGATATCAGTAATGAATTAAATTCATTGAATCAAACTTTAGATAAGGTAGGACAATTGATCA
ATACGAGTAACCAAATTCTGGCATCACTGAACCCAAAATTGGTGAACAATACATCTATTATTGTATTAAT
TGTAATGGGAGTGGTGCTAATTTTATGGCTGTTGGCTCTTACCATCTACTCGATATATGCTGCAAGAAAT
CTAAACTCTATAGGACGACTAGCTAAATCTGCATATGCATCTTATGTAGCTGATAAAAATGTATATAAAA
ACGAATCAACTAGCTCTAGCAGTATTTAGGCGTTGCAATTTTCAAAGTTGTCATGTCAAACACACTAATA
TGTGAACAGTCACTATTTTCCATAATTCTCTGAGTGCTCCATTTACTGAATGCGATCAAGGATCAAAGTA
TTTTCTGGTTAGATTCATATACTTAAACAATGACCAATTTAATTCAACTATCTCATTTTGATTGCAATTA
TTTATTGCGGTATTTTAAATTGATTTAGATAATTAGGATTTAATAAAAAACTTCCCTGAATGCGGGCGAA
CGGGGGATTGTATCCTCAGGTCCCTCTAGCCCTGTCAATCATTGGGGAATCCTGATTGGACACTACGACC
CAAAGCATAGCCGTCATGGACCGATCTAGGAGCCTTGATTACTTAGCTGATTCACCTGAAATCAAAAATA
CATGGCGACAGTTCTTCAGAGTGGTCCTTATTATACTCCAAATTACCATGCTGTGTATCAGCATTTCTGC
ACTGGCTATTACAATTCAAGTTCGTGATCAACATCTTCCTTCTCTAATAAAAGAGAATCCTAAAACCACC
TCATCACTTATATCAAGTGAACTCAACCCGCTGCTATCCTATCTTCCTGGTATAAATAGAGAAGTTCAGT
TGAATATACCTATTCAATTAGATAAAATTCAACAATCTGCGACCTCAGAAATCAATCGGCTTACTGCTGC
TATTAATCAGATGGCATTTGGCACTCTTTCACCTGGACTCCTGCTAAAGAACTCAAAGGATTATGTAGGA
GGTATTAATAAGCCGCTTATTCCTTCTGACAAACTCAATTGGACAAATGCAACAATATCAGGATTTATTG
AACACCCTAGTTTCATACCCGGACCAACCACCAAAAAGGGGTGTACACGAATACCATCTTTCCATTTGGC
CGAGTCTCATTGGTGCTATACACATAATACTATAGCTTCAGGGTGTGAAGACCATGGTGTGTCTTCTATG
TATATCTCTGGTGGGATTTTATATAAGGGCTCTAATAAAGAGCCTTCTCTTCTAACGACAGTAAGTATCT
TGTTGGCAGACGAGCTTAATAGGAAAAGCTGCAGTATAATTGCTTCTTCTTATGGATGTGATGTCCTCTG
TTCTCTAGTCACAGAAAGCGAGAGTCAAGATTATAAGTCAGTTAATCCGACACCCATGGTACATGGTCGG
TTGTTTTTTAATGGATCATATTCTGAACAGGAACTTGATCCCAGGATTTTTGGAGATTTGTGGACTGCGA
ACTACCCTGGAGTCGGATCAGGGATACTTTTAAAAGATAGACTTGTGTTCCCAATTTATGGAGGTCTAGA
TGAGACAAAGCTGAATCTAACATCTTATCTTAACCATCCCTTGTACACAAAAAATGAATGGGTGTCATGT
AATAAATCATATGACGAGGTTGTACAGACATTAAGAGCTGCATATCGGCCTTCTTGGTTCGCTGGGAGAG
TTGTTACTCAAGGAGTGATGGTCTGCCATTATGATAGAGAATTGCTAGGGAGGTGTCTCATAGCACGCTT
TAATACATCTACAGTAATGATGGGAGCAGAAAGTAGATTAGTGATGCAAGGTGACTCACTCCTTCTATAC
CAACGATCAAGTTCATGGTGGCCAGTTGGAATTGTTTATTTAGTTCCGGAATCCATCATCTCAATTAATG
AGACAAATTCGGTATTCGACTTATCGCCTATCCCATTGTCCAAATTCCCGAGACCTACTAATAAGAAAGG
ATATTGTGAACGACCTGCTGTTTGTCCTGCAGTTTGTGTGACCGGTGTGTATCAAGATCTTTGGCCGTTA
TCACCATTAGCTATTGAGAACAGGACAGCCACCAACCCTACTTTTGCAGGTGCATTCCTTAATGCATTTA
CAACAAGAACAGCTCCTTACTTTGGAGTAGCAGGGCCAAACAAGTGGGCTCGGTCAGTACAGTTATTTAC
TGACCAGACTCCAGCATCATATTCAACAACTACTTGCTTTAAGGACACCATAACTACACAAACTTATTGC
TTAATTATCATTGAACTACAAGAGAATCTTTTGGGTACCTGGAAAATTGTACCCCTTTTGGTTAAAGTAT
CTTTAGTTTACTCGTAAGAAAGCATGCTCAATTGATTTAAGTTAATATTAGTTTTAAAGAATTGTTACGG
ATAATTAGGTTACCAATTATTATTGGATCACTCCTGAAGCTAAATGGCTGATCTGGAACTATTTAGGTTA
TTTTTGATTTAGACTGGGAATCAATCATTGAATATAGCATATATAATTAATAAAATTGTTTTAAACCGAG
AATCATATGTTTATCAATGGATTTGAATATTGACATGATAATTAGCTTTTAGATAGTCTTTCCCTGTAGA
TGACTATTTGAGTTAACTGGGGAATATATTACCAACATCATATTGTAAAAAATATAAAAAAACCTACATA
ATATAATTGTATGATTTCTGGAACCTATGTCCTGTTAAAAATAAAAACAATCATCATTGGAACTGCAATT
AAATCATGCAGCAATCTACACATTAATTCCCTTAATTGTAATCTGTTAAGTTATCAAGGAGTCGATTATT
TTAATAAAAAACTTGTTGGTAACTAACATTGAGATATACCTCGATGTGAGAAATATGTTCATGATAATAT
AATATGCGGGCGAAGCCCCGATAGTGTTCCGAAATGGAAGTTAAACAATCAGATCAAATTATATTGCCTG
AAGTTCATCTAAATTCACCAATAGTCAAAAATAAGCTAAAATTTTACTGGCAAATTCTAGGATTGCCTCT
CCCAGCTGAGCTAACAGATGAGTATGATGACTGGTACACCCGATGGGATGATATTATGAGACGTGAATCA
AAAACTGCCAGGAGATTTTCTTTCTTCAAAGACAAAATTATCGCTGGACTTAAAAAGAGAGGATTGTTAA
TCAATTCAATCACTCCAGTAGTCCACCCCCGGACATTGCTTGATCTCACTACCATTGAGACCACACTAGG
GATTGGGTTCATGGAGAAATGTAAGAAGACTCTATATCGTACAATTAAGGATAAAAGCACACAATATAAG
TCACTCTTTCTAAAACTATCAAGGAAACTTACTTCAACTGATTGTCTCTTTTCAGTCATCAATGATCTCG
GTCAGCAGGATCCATTATACTTATGTGCGGATGACCTTATTGAGAACCCAGCCGTGTTTGAGTCTACAAA
ATGGAGCCATCCATTGATGTTTTGGCTCTATGTGAGGCAGGTGATGAGACATCTCATTCGCGGATTCAGG
TCCCAGCCTGCGAACTGTAGTTACCAATTGTTCTTTGAGTCTACCTGGTTGATTGGTGTGCTTCCGGAGA
TTCTTGTTTTAATTAACACAGAAAGAAATTACTTCACAATCCTGACATTTGAGATGGTATTGATGTACAC
TGACTTAGTAGAAGGGCGGAATAATTTACTAGCTATAGCTCCTCTTAACCCCCTTACATTGCCCCTTGTA
CCTAAGCTCGACTTACTAATTGAACTTATTGACCGCCTGGCGTTAGAAGTTGGGAATGATGTCTATAACA
CAATAGCTTCACTAGAGTCCCTTGCATATGGGGCAGTCCAATTACACGACAGAAGCGTCAATCATGCAGG
TGAATTCTTTTCTTTTGTTTTATCTGAAATAGAAGAGGAGTTGAAATCCAAATTGGATCCTAAGAGTGTC
TTGGATTTCATACGGATCATAAGAGGAATCTACTCAGGATTGACTACAGATCAAGCTGCTGAGATGTTGT
GTATTATGAGAATTTGGGGCCATCCTTTATTGAGTGCCAGGAGAGCTGCCAAAAAAGTTAGAGATTCGAT
GTGTGCACCAAAAATGATCAATCTGGACATAGTTTTCCAAGTTCTAGCATTCTTCAAGGCCCAAATCATT
AATGGCTATCGCAAGAGTCATTCTGGTCTGTGGCCGAATATTAGGAAAGATTCAATACACTCTGATCATA
TAAATACTCTATATCTAGATGCAGCTGAGATCCCGTATAGTACAGCTCTACAGCATTATCGCGAACTCAG
TCTGTTAGAGTTTGAGAAAAGTATTGATTTCGATTTAGGTGCAGACTTAAGTTGTTTTCTCAAAGATAAA
GCAATTAGTAGACCACAGTCTCAGTGGTTAAATTCATTTAGACACAGCCTCCTCCCTGTCTGTAAGAATG
AATCAAGATATGCAATTGATTCAACAAACAGACTTCTTCTTGATTTCTTACAATCCAGTGATTTTAACCC
TCAAGAGGAATTTGAATATGTCACCTCAATGGCATACCTGGATGATGTTGAGTTCTGTGCCTCGTATTCC
CTGAAAGAGAAAGAAATAAAAACTGATGGACGCATTTTTGCAAAACTTACGAGGAAAATGAGAAGCTGCC
AAGTCTTACTAGAAGCTCTCCTTGCTGAGCATGTCTGTGATTTCTTTGCTGAAAACGGAGTATCCATGGA
GCAACTAGCTCTGACAAAATCATTACTAGCAATGTCTCAACTATCTCCTAGGGTAGCTGAGCACTCACCT
AGGATCAAGCGTGAAGGTGACATTAAGAAATCAAGATTAAACATAGACAAACAATTCATCAATCACGATT
CCCTAGATAGTTGTTCAAAAAATGATTACAAAAGAAATCTACACGGGATTAGAAAGGAGAAAATCACAAT
AGCTACTTTTTTGACCACTGATTTGCAAAAATATTGTCTCAACTGGAGGTACGAATCAATTAAATTGTTT
GCTATGGCCTTGAATCAGCTATTTGGTATCCCACATGGTTACGAGTGGCATCATCTTCGCCTGCAGAATA
CTACAATGTTTGTGGGGGATCCCTTTAATCCACCTCTTGTCTTGGATTCTCAAGACCTACGTGATCAGCA
GAATGATGACATCTTCATCGTGTCTCCTAGAGGAGGAATTGAAGGATTGTGTCAAAAAATGTGGACTATG
ATTTCAATTAGCGCGATTAACTGTGCTGCGACAAAGGTTGGCTGTCGTGTAGCTAGTATGGTCCAAGGAG
ACAATCAAGTTATTGCAATAACTAAAGAAATCAAGAAGGGGGAGAATGCTTCTATTGTCAGTGAGGAATT
GGATAATTTAGGAGACACATTTTTTAATGAATTTAAGCAGATTAATTTTGGGTTAGGACATAACCTGAAA
CTCAAGGAAACCATTAAGAGTCAGTCTTTCTTTGTATACTCCAAGAGGATATTTTTTGAAGGCAAAATCC
TGAGTCAGTCTTTAAAGAATGCTTTAAAATTGCAATTCGTATCTGACCATGTTGGGGAGAATACGGTGGC
ATCATGTAGTACCATCTCATCTACAGTCGCACGATTGATTGAGAATGGATTCCCAAAGGATACAGCATTC
ATCCTGAACTTAATATCTATTACAAGACAACTTCTGTTTGATGAAACTTATTCAATTACAAATGACTATA
CAGCAGCAGAACAACTTATTGGATCTAAACACCCGCTTAACCTGGCAAAAGCTGTGTTAATCCCCGGACA
GACAGGAGGTTACAATTTCTTGAACTTAGCAAGACTATTTACACGAAATATAGGGGACCCAATTACTTGT
TCACTATTTGATATCAAGATGTATATATCTGCTGGGTTGTTAGATCGGTATGTGTTACGTAACATAGTTT
TACGCACTCCAGGAGATGGTTCATGGGTCACTCTCTGCATGGATCCGTATGCTCTTAATATTCCATACAT
TCAGCTGCCACTGACATACCTTAAAAAACACACACAAAGATCCTTACTTCACCATTCATCTAACCCACTA
TTGTCAGGTGTGAGAATTGATACACAAGTAGAAGAGGAAGGAGATCTATGTCAATTTTTATTGGATCGAG
AGGTAGTCCTTCCTCGTGTTGCACATGTCATCTTAGACAACTCAGTGTTGGGCCGTAGGAGACACATTCA
GGGTCTGATTGACACAACTCCAACAATCGTAAGACATGCTCTAAATCATCATCCGATATCAAGGAAGAAG
TTAGATTTGATTACTGATTATTCACTTAATTATCTGATTGCTTTGCATGACAATATACTGCACCCACAAC
CTGAAGGAATTGACCCCCTTAATTTATGGGAGACAGGTCTGATTCATCATGATACATGCAGTGTCACTTT
GGCAGACTTTACTCGTGCAACTTCATGGAGCAACCTTTTAAATGGGAGGAGGATATCTGGAATCACGACT
CCTGATACACTTGAATTGGTATCCGGCTGCCTAATTACGAGGACATCACGCTGTACAGAATGTGCATTAG
GTGACTCAAAATTCACGTGGTTTTATTTGCCAGCACCTATCGACCTATCGGATCCAAGCCAGTCAGATAT
TGCACAGCGAGTTCCATATGTTGGTTCTAAGACTGAAGAGAGACGAGCCGCATCACTTAGCACTATAAAA
GGGATGACTAACCATCTTCGAGCATCATTGAGACTTGCCTCAGTTTACATATGGGCATACGGGGATACTG
ATCAAAATTGGGAACAAATCCATACCATTGTCAAAGCTCGCTGTAACATCACACTGAATGAACTAAGGAT
ACTCTGTCCTATTCCAAGTTCATCTAATATCCAACATCGCTTAATTGACGGGGTCAGCACTGTTAAGTTC
ACACCAGCATCTCTTGCACGACTATCGTCATATGTTCACATTTGCAATGATGAGCAACGAGTTGTCATTA
ATGATCAATCAGTTGAATCTAATTTAATCTACCAACAAATTATGCTATTGGGATTAGGTATATTTGAGAC
CTTATATCCAATATATGTTTCATTTGTTAACGACACTTGCACATTACATCTCCACACTGGGAATTCGTGC
TGTATTAGAGAAGTAGAATCAGGCAGTATAGTCACTCCTAATAGACATGCTCCAGCAATTACCTCGACTC
CACAAAACCCGTTCCTTTATGACCACAATCCAGTGCCTGAGTCACAAGCTCCTGAATTGTATCGTAGGGA
ATTTAGATTCAATGAACTGAATCTGGATAATGAAGATCCATTAGGTCAGATCCTCTTATTAACTCGATGT
GTTGCAAAGCTAATGATTGAATCTGTTGTGGCAGATTATGGTCACTCCTCTGTTAAGAACGATGCAATTA
TAACTTATGACAACAGTGTGAACTGGATAAGTGAAACTTTAGGTTGTGATCTACGTTACTTGGTTAAAAT
GCTAGGGTATGAACTGTGCTCGGCCTTAGCATATCAGATGTACTATTTGAGGATTAGAACAAAAGATTGT
ATCTTGTTATACATCGACCAAGCGTTACAACGAATCCCGGGTTTGCAACTGGCTAATATTGCAATTACAT
TGACTCACAAAGAGATATTCCGTCGCCTGAGTATATCCGGTCTGATACCAGCAATGAACGCCCCTCATCT
GGCCACGTGTGATTTTATCCAATTCACTAGACAGATAATTCATAGAGGGGCATCAATTTATTTAACAGAA
TTGGAGTCAGGTGAGGAACCAACATATTTATTACCTAACCAGCTTGATGGTGATCTTGGCCCAAAGGCAG
AGCAACTTCTAGCAAGAAGAATGTGCCTGATGACTCTGTTATACCCTAGCTCTAGACCTCTTCCTTTAAT
TCGGTCCCTGACCCCTATTGAGAAGTGCCAAGTCTTAACAGATTTCCTGTTATCTTCCGAGCACATTGAA
GGCGACACATACGTAGTCTATTCTAGGATGATATCCCTTACGATTCACCCAAAAATTGATAGCATTGTTA
CCAATCTTTATTTTCTCTCACGTAAAATTCTTGCCAATATCCGGTCAGATCCTTTAATTAAATCGATATT
GGAGGAATTGTACACTCAAGACTTAGAATTTGACCAAATCTCTGCTGCAACATCAAAAGATTTTTGTAAA
GATCCACTGATTAGTAACTCTTTGTCTTTCTCGGTTGATCTGACTAGTTGCGGGAGGTCACTTTCGTATA
TTCCCGAACTATCAATTCAAGATAGTCCGTCAGGAAGTTCACAATTTAGTCTATCTCAAAGACAATTACG
AAGACATCTTTTTAAATCTGTTGGTACCTCTTCTACAAGTTGGTATAAATATGCTGGATTATATTCATCT
GAGTTCTTTAGAGGAATGCCTCAAGGAGATGCATTATATTTAGGAGAAGGGAGTGGTGCAGTTATGTCAT
TCTTTGAGTTTGTGAAACCAAGTCATACTATCTGGTACAACTCCCTATTCTCAAGCTCTCAGAACCCTCC
TCAGAGAAATTATGGCCCATCTCCAACTCAATTTCTAAGGTCAACTGTATACCAGAACCTTGATGCAGGG
ATCCCGTGTAAAGACGGCTTTGTACAACAGTTTTGCACGCTATGGAACGAGGTTGATGATGCAACCGATT
TATTATCAGACAATTGTGTGAATTATATCATAGATACAGTACCTGCACTATCATGTAAGTTAGTGGTGGT
AGAAGCTGAGTTTGAACGAGGACTGAGTTGGGAGTCAGTTAGAATCGGCTTGATAAATTGCTTCATCTTG
GGATGTCATAGTCTCATGAAAGGCGGGAGATTTGTTGTTAAAGTGAATGCCATTGATACCACTCGTTATC
ATTTTGTCCTATCAGCTATGATACATCTATTCACTAGTGTGAATGTCTACAGCTGTGCATACTGCAATCT
AGAACAGAAGGAAGTGTTGGTAGTCGGGTCGGCTACAGGCTCAGTAAATCGTCATTCTGTCTTACGTGAG
ATCATTAGGATTGGGCGATTAATTGACCAGTGTATGACACTCGTACCTGATCAGATTACAACATGCATAT
GGAAGAACTGTGATGATATAGCATACAGGATGTCAGAGCTGTGTGATAAGATCATTGAAGGACGCCGACT
CATAACTCTTACAACTACTGACTCCTTGTTATTACAAATTGGTGGTACAATTATTACAAGTTATCACGAC
ATGACGCCCAGTACGACTCACTTGAATTCACAAGATCTAGCTCGACTGATAACATCAGTTCTTGATACCC
TATTGAAGGAAGTATTTAATTTGTTATACTCTGAGTCTATCTCAGACTCTACACTCCTATTGTCTCCCTA
CAATCTATCTATGCAGGGGAAGATCTCTACATTAGCGACCACCACTGTGCGGTCGTTGATACCTATCTGG
ATTCAGAATGGTGTACGAATTAAAGGATCTCATCTTGCAATGATAATCACCACAATTGAGTTGGGCACCA
TCAACATAAGCAAGATTATGACAACTAAAGAATACATCACTATGACATCAACACCAAAATTCATAAAACG
GACATTTAAAATAGAGCGGGTCAAATGGATATTCGAACAGGTCAGCTCGATTATCTTATCTTACCCTGAG
ATTAAGTATTGGATTAAATATATTGGAGCAGCGATTAAATGTAGCCAAGAGATGTCAACTCCTCATTAAC
TAATAACAATTTGATAACAAATCAGGGAATATAATTGTCGTCAATCGTAGCCCAACTTATTGCATAACAT
ATTCTGTCATGAATCAATATATTATATAATAATATATAATAAATAGTTCATCCATGCATGAGAATAATTT
ATTGGTCATATTTAGAAATAATACAATAGTACCTAGTGTCAGATGATTATATAGGTGTATCTCATTGTTG
CATATATCTTCTAAGAATTATAACCCACAGTATCGCTTAAATTCAAGAAACAAAAAGAATCACAATATCC
TTATTCAGGATCATGTCAATATATCAATTGATTCTCTTGTGAACATACAAAAAGCTTAGGATGTATAATA
GAGTTCTGGATTTGTATCATAGAGATAGTAGTTTCTTAATATCCTTGTATAAATAGATTTAAGAAAAAAT
TAATAATTTTAAATTATGTGATGCCACCGCTGGGTGCAGTTTAGTCAAAGTTTTCCCTATAGGTGTTATT
GTCTCCTTATAACAATATCACATTTGTGTGTAACTATATATCTACCTATTATATCGCTACTGAAATGGTT
GCATAATTTAAGCGTCTTAATAAGGTAGTCTATTGCTCAATTTGAAATTAAAATGATAAGCTATTGGAGG
ATAGAAAAATCATATTGCCCAGAATTTATTATGATGCCTAAATTTGAAAACAAGTGCTTCTTTATCAGTT
CTACTAATAAGTTAGTACTTAATCTGGTAATCCGACTTCGAATTCGTATGAATAAAAAATGATGAAAGAC
AAACACAATATTACTCAACTTATTAGTACTCCTATTCTAATCCTGGTTTGGT

>NC_030231.1|APMV13|Goose|Japan|2000
ACCAAACAGAGATTCTGTAAGGTACCTTAAAATACGAATTAATAATTGAACTAGCACGGGCAGAAGCTCT
TTCCACCGTGTTCGAGTCCGAATTGGAAGTTATTGGTCGGGGAACATGGCGTCCATATTTGCAGAATATG
ACAAGCTGCTTGACTCTCAAACCAAGTGTAACAAGGGGGCTTCCCCTGCAGAACGAGGCGGGACCATTAA
AGTTGAAATCCCGGTATTCATCTGTAACACCAACGACCCAGAGACCAGATGGTCTTTTGTTAGTTTTGCA
GTAAGACTTGCAGTCAGTGACTCAGCTAACAAGCCTCTTCGGCAGGGTGCAATGGTATCATTGCTGTGTG
CTCATTCTGAGACTATGAGGACGCATGTGGCCATGGCAAGCAGGAATGGCGAGACCACGATCGCATTACT
AGAAATTGATGCCTTTAACAATGGGACGCCGGTCTTCAATGCTAGAAGCGGAATAAGTGACGAGAAAGCC
CAGAGATTCACTATGATAGCAAATGATCTACCAAGATCATGCGGGAATGGCACCCCCTTCATCAATGGGG
AAGCTGAGAATGACCCTCCTGAGGACATTACAGACACGCTTGAGCGGATCCTTTCTGTGCAGGGACAGAT
CTGGGTGACACTAGCTAAGGCAATGACTGCTTATGAGACTGCTGAAGAGTCAGAATCCCGTAGAATCACT
AAATATGTTCAACAAGGCCGTATTAGCAAGAGGTTTCTTCTGTATCCTGTGGTGAGAAGCAGCATCCAGC
TGACGATCAGGTCGTCACTAGCAGTTCGTGCGTTTATGGTATCAGAACTCAGACGTGCCAAAAATACACC
CAGTGGGACCAGCACATATTACAGCCTTGTTGGTGATATTGACGCATATGTCAGGAATGCCGGGTTGACA
CCATTCTTTCTGACCCTGAAATACGGGATCAACACCAGAACTCCGGCCCTGGCATTGAGCAGATTGGCAG
GAGAGATTAAAAAGCTTGGAAGTCTGATGAGGCTCTACCGAGAAAAGGGAGATAATGGACCATATATGAC
ACTGCTAGGGGACCCTGACCAGATGCAATTCGCACCTGCAGAGTATTCACTGATGTATTCCTTCTCCATG
GGGATTGCATCTGTATTAGACAAAGGAACCAGCAAATATCAGTTCTCGCGAGACTTCATGAATCCAGGAT
ACTGGCGGCTTGGAGTTGAATGTGCCCAGCAGCAAGCAGCCAGTATAAATGAAGAAATGGCTGATGAGCT
AAGACTGTCACCGAGTGCAAGAAAGGCGCTGTCGAATGTGGTGAGTAAGATGACTGAGAGTAGTGCTAAT
GAAGGATTCGATGCTGGCAATGCCAGTGTAACATCTGGCCTTGCTCAACCATCAGGGGACAGTTCACTTA
AGAAAATAAGTCAACCAGCTGATGGGGCCTCTCAAGAGATCAGCTCAGACGACCAGCGGTTTATTGACTT
AATGCGCAGCATAGCCAGCAACATGAGATCATCAGATAACGACATTCCCCCTACCCCTGGACTTACACCT
AGACGGGATCCAGCAGAGGACGAAGGAACAGATCAAGCTGACCAATGGGACATGTAGGGACCCTTGCCAT
TCCGATCCGCATTCAAGGCATGATCGGAACCAAGGAGAGGTCCATCAATGGCCCAATACAACTCATCAAT
CTGAATCCCCTCAAATAATACAGAGCACAGAATCAGATCCTACACCCATTGCTTAAAATCTTACCATATA
ATATTCGATGATCGATTAAGAAAAAACAAACTGACAGAATACGGGCAGAAAGGCCTTAAGACACTTGCCT
CAACTGGATTGGATCCGAGGAAAGGTACCATCACTGCAAAGGGCTCCGAAATCAGGGTACTAGACATGGC
CGCATTTACAGATGAAGAAATAGACAACATCCTTTCATCTAGCGGGATCGTGATAGACGAAATAATTACT
GCAGAAGGACCACCAAGTGGGACAGTGGGGAAAAGCTCCATTCCTCATAATGCCACAAGAAACAAAGTTG
CCGCATGGGAAGCTCATCTAGCGAAACAACAAACATCCACAGATGATGAGAAAGGGGATCAGGGCTCAAC
CGGGAGAAGCCCCAGCGAGGACGCTGAGCCAGGAGCCAGTATTGATCCCCAGTCCGGCACCGGTAACAAT
CCGGAGGATAATGCTGATTCACCGACTCTAGAAAATGCCAGAGCACCGTCCGACGGTTTACTTAACATGC
TTGACAAAATTGCATCCAGGGCAGCTGAGAAGAGTCAGTCAAAAGAAGCCCAGGCATCATACAATGAGAA
CCCAACAACTAAAAAAGGGCAGATGATAGCTGGCAAGGGGAATCAAGTTCAGGCTGGGACAAAAAAGAAA
ATTCCAAAATCGGGATCCCCCCAAAGTGGCGACCGGGACACAGGAGAGAGCACTCAATATCATGGAGCAC
AGAAGGGATCATCACCACAAGCTGGTGCAACCCAGACTGTGCACCCATCACATCAACACCCCAGCAGTTC
GCCTGTAGATGCGGCAAATGCCCTAAATTTTGCAGACTTTGCTCACGCGATGTTAGGGATGATGGAGAGC
ATGAATCACAGGATGAGTAAACTTGAATACTCAATAGAGTTGATTTTAAAGCATGTGTCATGCTGTCCAC
TAATCAGGACTGACATACAACAATTGAAGACTGCTGTCGCAGTAATGGAAGGGAATATAAGTATGATGAA
ACTAATGGATCCTGGGAATGCTAATATATCATCCCTTAACGATTTGCGGAAGGTTTCGCAACTCAGGCCT
GTGCTGATTGCTGGTCCTGGAGACCCGTCTCCATATGTTGCCAATGACGGAAGCATTGCAGTTAACCAAT
TATCCCAACCTGTCACGAACAGAGATGAACTTGTTAAAACACTTGTTCCTCAAGCTCCTGACTTGATGGT
AAAGAAGGAGTCGGTTGGAGCACTGATAAAATCAAGACCAATGCATCCTGCAGCTGCAAAACGACTGCTA
GATAAGCTTGCATCTGCTACCACAATAGATGATATCAAGAAAGTGAAACGGCTTGCACTCAATGGCTAAC
TTAACCCTCATTTAAAAGAGCATGACAATTTACACCTACTTGTTGCCAATCTGCATAATTAATCTGGGTC
AAGTGATATATCAGGTTTGTTACGATTATCAGCCAAAAGCACCCGTATCCCCACTAATTGAGAATCAATA
ACCCGCTCGCACAATACAAATGCAGCGAAACTAATCTGAATGGATACAATTACATTCAATAGTAATGATA
ATTAAGAAAAAATACGGGCAGAAGTGTGTTTCTCCTGCTCTGGTATTATGGATAGCTCAAAAATTATTGG
GTTGGAGGTGGACCCTAGTTCACCTTCAAACACACTACTTGCTTTCCCTGTGGTGCTCCAAGAGATCGAT
GGAGGAAGGAAAGAAATTACACCACAGTTTCGCACCCAAAAAATAGATATGTGGAGTGAGAGTAAGAGCG
ACTCAGTCTCAATCACCACGTATGGATTCATATATGGAGTGAAAGGAGGGAATGACAATTCCGGTCCGAT
TATGGCGGAACAACAAAAAGAGCCTTTGAGCGCTGCAATGCTTTGCTTTGGTAGTGTAGGTTACAATAGC
GGGTTACCTGAGATTGCAAGAGCAGCCCTAAATACTATCATTACTTGCAAAAAGAGTGCAACTGACTCAG
AGAGGATATTGTTCACGGTGCATCAGGCACCACAGATGATTCAGGAGGCCAAGGTAATCTCAACTAGATA
CTCATCAGTTGCAGCCAATAAATGTGTCAGAGCCCCCGAGCGGGTCCCGAGCGGTCTGAGCCTTGAATAT
AAGGTAACATTCGTGTCATTGACAGTGGTACCAAAGAGTGACGTCTACAAAGTCCCCCGGCCGGTGCTGA
GACTTCACAGCAAACACGTCCTAAATATAGCGATCAATGCAGTCATCCAGATCGATATTCAAGCGACCCA
CCCTTTGGCGAAGACCCTAATAAAACGGAATGATCAGTTTTTCGCAGACCTTTTCATTCACATCGGGATG
ATCTCCTGTCTTGACAGCAAAGGGAACAAGATATCAGTTGACAAGCTTGAATTAAAAATTCGCAGGATGT
CGATCAGTGTAGGGCTGCTTGATATTTTCGGTCCCTCAATTGCATTGAAAGCAAGAGGAAAGCGAACGAA
AGTAATGAGCCCCTTCTTTTCACCTAGGGGAACAGCCTGCTATCCTATAAGCCAGACTGCTCCTGGAATT
GCAAAGATACTATGGAGCCAGACCGGTTCTCTCCATGAATGCAAAATTATAATACAAGGGGGAACCAATA
GGGCTATTGCGACAACTGATGACTTCGTGGTCGGGAGCACAAAAATTGAGAAATCTGGGAGAAATGGGAA
ATTCAACCCATTTAAAAAGACCGGATAAAAATCATCTGTCTATCCAACTGACTTATTTAAGTAAGATCAA
CATTTATGATTAAAGACAAAACTCTAATCAACAGTATCTGAATCGGCTACTTTGTCCGATAGTAACTCTG
CAGATTCCCATGCATCAACTATCGATGCCATGCACTCTGAATGTTGTTTAAATCATATGCGCTAAAATTG
TCTCTGCAATATAAAAAAGTACGGGCAGAAGCCACATGTGCCACAGCCAAATGCACAAATCAGAAATGGC
ACGTTTCTCTCAGGAGATTTTCGGTCTGAGCACTATTCTATTGATTGCTCAAACATGTCAGGGCTCGATA
GACGGAAGATTAACGCTTGCTGCAGGGATTGTTCCTGTTGGTGACCGGCCCATTAGCATATATACATCAT
CCCAAACGGGAATTATAGTTGTCAAATTGATCCCAAATTTACCTGACAATAAGAAAGATTGTGCCAAACA
ATCATTGCAATCTTATAATGAAACATTATCCCGCATTCTAACACCACTTGCCACGGCAATGTCTGCAATA
AGGGGCAATTCAACAACTCAAGTGAGAGAAAACAGACTGGTTGGGGCAATTATAGGGAGTGTTGCCTTAG
GTGTTGCAACTGCTGCTCAGATCACAGCTGCAACAGCTTTAATTCAAGCTAATCAAAATGCTGCCAATAT
TGCTAGATTGGCAAACAGCATTGCCAAAACTAATGAGGCAGTAACAGATTTAACTGAGGGGCTCGGCACA
CTAGCCATAGGGGTCGGTAAGCTGCAAGACTATGTTAATGAGCAATTCAACAACACGGCAGTAGCAATAG
ACTGCCTAACCCTTGAATCCAGGCTAGGTATCCAGCTAAGTCTATATCTCACAGAGCTGATGGGTGTATT
CGGTAACCAGCTTACGTCGCCTGCATTGACACCAATAACAATTCAAGCCCTGTACAATCTAGCCGGGGGA
AATCTTAATGCATTACTGTCACGTCTAGGTGCCAGTGAAACTCAACTAGGATCGCTGATAAATAGCGGCT
TAATTAAAGGAATGCCGATTATGTATGATGATGCAAACAAGTTACTAGCCGTACAGGTAGAGTTACCAAG
CATAGGGAAGCTCAACGGTGCCCGTTCAACCTTACTAGAAACATTAGCTGTGGATACGACTCGAGGACCA
TCATCACCAATCATTCCCAGCGCCGTGATTGAAATTGGAGGAGCCATGGAGGAGTTAGACCTTAGCCCTT
GTATAACAACTGACTTAGACATGTTCTGTACAAAGATCATATCATACCCCCTTAGCCAATCTACTTTGTC
ATGTCTCAATGGAAATCTAAGTGATTGTGTGTTTTCAAGGAGTGAAGGCGTCCTTTCAACACCTTACATG
ACAATTAAGGGGAAAATAGTGGCCAATTGCAAACAGGTCATCTGTCGTTGTATGGACCCACCTCAGATAC
TTTCTCAAAATTATGGGGAAGCCCTTCTCTTGATTGATGAGAGCACATGCCGATCTTTAGAGCTGAGTGG
TGTTATCCTAAAGTTAGCAGGAACATATGAATCAGAATATACGCGCAATCTAACAGTTGATCCAAGTCAA
GTGATAATTACAGGACCTCTTGATATATCAGCAGAATTATCAAAAGTCAATCAGAGTATTGATTCAGCGA
AAGAGAATATAGCAGAAAGCAATAAGTTCCTATCTCAAGTTAATGTCAAATTGCTAAGCAGTTCCGCCAT
GATTACTTACATCGTTGCTACAGTGGTATGCTTAATAATTGCAATCACAGGATGTGTTATCGGGATATAT
ACCTTGACAAAGCTTAAATCTCAGCAAGAGACCCTCCTGTGGTTGGGGAATAATGCTGAGATGCATGGCA
GTCGGTCCAAAACCAGTTTCTAACTCCGTGCTCAACTGCAATCCGCTGCAACTTGACTCCCCCATCCAGC
CACATCACCCCCGATGCCTGGCACTCCAACATGTAGGTCCCACGCCAATCACCACCGACGAAACCAATCC
GCAACAGCGTGACAGCAGGTAATCATCATATTACGAATATGTCTGCAATTAAGAAAAAGATCCGGATTCA
ATACGGGCAGAAGGGCACTGGTTTCCTATAACTGGGGTTATCAAATTGCTCATTCAAAAGATCATATCAC
ATCTTTTCCGCCTACTTAATAACCATGCAGCCCGGAATAAGTGAGGTCTCATTTGTGAACGATGAGCGAT
CAGAGAGAGGCACATGGAGATTACTCTTTAGGATTCTCACTATTGTCTTATGTCTGACATCCATTGGGAT
AGGGATTCCAGCACTTATATATAGCAAAGAGGCCGCAACCAGCGGTGATATAGATAAATCGCTAGAGGCT
GTCAAAACTGGCATGTCAACACTCAGCAGTAAGATAGATGAGTCGATCAACACTGAACAGAAGATCTATC
GCCAGGTGATATTAGAGGCTCCAGTATCACAACTCAATATGGAGTCCAATATCCTGAGTGCCATCACTTC
TCTGTCGTACCAAATTGATGGAACTTCTAACTCTTCCGGTTGTGGCTCTCCAATGCACGATCAAGATTTC
GTAGGAGGGATTAATAAAGAGATATGGACAACAGACAATGTGAATCTGGGAGAGATTACACTAACACCAT
TCCTAGAACACTTAAATTTTATACCAGCCCCAACCACTGGCAACGGCTGTACAAGAATCCCATCGTTTGA
CCTTGGGCTGACCCATTGGTGTTACACGCATAATGTTATACTGTCAGGATGCCAGGATTATAGTAGCTCA
TTTCAGTACATAGCTTTAGGAGTCCTCAAGATTTCAGCGACTGGACATGTATTCTTATCTACAATGAGGT
CGATCAATTTAGATGATGAGCGTAACCGCAAGTCATGCAGCATTAGTGCCACCTCTATTGGCTGTGATAT
CATATGCTCATTAGTAACAGAAAGAGAAGTAGATGATTACAACTCTCCTGCTGCAACTCCCATGATCCAT
GGCCGGTTAGACTTTAGCGGAAAATATAATGAGGTTGATTTAAATGTAGGGCAACTATTTGGGGATTGGA
GTGCCAACTACCCTGGGGTCGGTGGTGGATCATTCTTGAATGGAAGGGTATGGTTCCCTATCTATGGGGG
AGTCAAAGAGGGAACTCCAACTTTCAAGGAGAATGATGGTAGATATGCTATATATACAAGATACAATGAT
ACCTGTCCAGACTCTGAGTCTGAACAAGTGTCAAGAGCAAAATCCTCGTATCGGCCAAGTTATTTTGGGG
GAAAGCTGGTGCAACAGGCGGTATTGTCTATTAAGATCGATGACACATTAGGACTGGACCCGGTACTGAC
TATATCAAATAATAGCATCACATTAATGGGTGCAGAGTCTAGGGTGCTCCAGATAGAAGAGAAGTTGTAT
TTCTATCAACGTGGGACATCTTGGTTCCCGTCGTTAATCATGTACCCCTTGACGGTTGATGATAAGATGG
TGAGATTCGAGCCCCCGACAATTTTTGACCAGTTTACACGGCCAGGCAATCATCCATGCAGTGCTGATTC
CAGGTGCCCCAATGCCTGCGTGACTGGGGTATATACAGATGGATATCCTATTGTATTCCACAATAATCAC
TCTATCGCAGCAGTTTATGGGATGCAACTAAATGATGTGACTAACAGACTCAACCCGAGGTCTGCGGTCT
GGTATGGGGTAAGCATGAGTAATGTCATACGAGTGAGCAGCTCTACCACAAAAGCGGCGTATACTACTTC
CACATGCTTTAAAGTGAAGAAAACTCAACGGGTATACTGCTTAAGCATAGGAGAAATAGGCAACACTCTC
TTCGGAGAATTCCGCATCGTTCCTCTCCTTTTAGAAGTGTACAGTGAGAAAGGGAAGAGCCTCAAGAGTA
GCTTCGATGGATGGGAAGACATCAGCATAAACAATCCTCTCCGTCCATTAGACAACCACCGAGTCGATCC
AATACTAATAAGCAATTATACCAGTTCCTGGCCATGACACAATATTCTATAATCATGTAAGTAGAAAGAG
CATTGAGCCAAGATAATGTCCATTAGCTAAAGAATAACTCCATCACCCCCTCCCCAAGAAACTCTCACTC
CCAAAAGTAATCCATTGCTCCGCACATGCGATTAATAAAAAATGACAATGTTAGTGACAAAAAGCCTAGG
GGCAGAAAAGATGTTGCCGTCTACATCACTTCGTGGGCAGAATAACTTAATTCTACCTGAGTCGCATCTG
TCTTCCCCAATTGTAAAGCATAAGTTATTGTATTATTGGAGGATAACAGGGTTACAATTACCTGAATCAT
GCATGTATGACAACCTGATCCTAACCAGGGAGTGGAAGAATATCATGGAATCTAATAGAGGTGATGTCAT
AAGAGCCAAAAAAATAGGGTCAAAGACACACAGCTACTTGAACCATAAGAAGGCTATCTCTCCTCTCATC
CATCCAAGCACACTCTCGTGGCTTACAGCACTAAGATGTGAGGTATCTGAAGATAAAATGGCACAAATAG
AGAAGAAAGTGTCTAGGCACTTCCAGATCTTTGGAATGCGCTTTTCAAAACTGTCTGACATGATAGAGGG
TAAGATCTATGGTCACCATGTGTCTCGAGAAAGGACAGAAGAGTTCGCGTTCTTGCAGAATCATCCCGGA
ATGTGGTTTCATACACAATGGAGTTGCGCACGGAATACCTGGCTTCATGTCAAGCAACTGCAGAGGCATT
TAATACTTAAGAGTCGGGCCAACAAACAAAACGATCTCATTTTGGACTTAACAGTAAGTGATGGTCACTT
GATAATATCGTCAGAGCTAGTTGTGGTTATCCAGACATCAACAAATGCTTTTACATGCTTGACGCCAGAA
ATGGTATTGATGTATTCTGATCTGTTAGAAGGAAGGAATCTAGTGCAAATGTTATGTAGTGCGATCCCAT
TTTTCCATCCTCTCTTTGAAAAGATTGAGTTATTGTTAAGATTGATAGATGAACTGGCAACTGTCATAGG
CGGAGATGTATATGAGGTTGTGGCAATACTAGAAGCCATGTCCTATGCTACAGTTCAACTTTTCGAGCCA
ACAGAGCGATTTGCAGGAGACTTCTTTTCTTTCAATTTAACTGAGATCAAAAATGTCTTAAAAGACAAAA
TTAGTACAGAATTAACCAACAGAATGATTTCGGCCATAGCAGAGATATATAGTGGTCTCAATGCGAACCT
AGGTGCTGAAATGCTTTGCATTCTCAGGCTCTGGGGCCATCCACTACTAACAGCATCTGTTGCGGCCAAA
GCGGTAAGAACACAGATGTGTGCTGCAAAGATCATTGATTTTGACATTCAAATGCAAGTGTTGGCATTCT
TCAAAGGGACGATCATAAACGGGTTCAGAAAGAAGAATTCTGGACTATGGCCAAAAATTCTACCGGAGTC
AATACTTTCACCAGTCCTGGACAGGCTGTACAAAGATGCGGCAGAAATTAGCCATCAGATAATGTTAAAA
GAGTATAAATCTCTAGCTCTTATCGACTTCAAACCTTGCATTGATTTTGATCCTGTCAGTGATTTAAGTA
TGTTTTTGAAAGACAAAGCTATCGCAAGACCGGCAAAGGAATGGTTATGTTCATTCAAGAGAGATCTCCT
GTATAAGAAAGATGCGCAAAAGCTTACCGGGAGCACGAGATCGAACCGATTACTTATAGAATTTCTGGAA
GCTGCAGAGTTTGACCCATACCAGGAATTGCAGTACCTCAATTCTATGGCTTATCTAGGTGATGATGATG
TATCCGTATCCTACTCTCTCAAGGAAAAGGAAGTTAAGATCAATGGAAGAATCTTTGCTAAGTTGACTAA
GACTTTGCGGAATTGTCAAGTGATGGCAGAAGGAATATTAGCAGCAGAGATAGCGCCGTTTTTCCAGGGG
AACGGAGTAATACAGGACAGCATCTCACTATCTAAAAGTATGCTAGCAATGAGCCAGATGTCGTATAATT
GCAATAAGGAGAGATTGGAAAACACCAAAAAAAGGATACACAGGTATAGGGCGGGTGAGGGTTCCAAGCA
AGATAAGATAAGGATGGCCACATTCATCACAACGGACCTCTCAAAATACTGTCTTAATTGGAGATATCAG
ACCATAAAGCCCTTTGCAAGAGCTCTGAACCAGTTGCTTGGATTTGATCATTTCTTCGAATGGATACATC
TAAGGTTAATGAATACAACCATGTTTGTTGGTGATCCGTACAATCCTCCAGCTGAAATTGTGAGTGGTGA
TATTAATGACCAACCAAATGACGATATATTCATAGTGAGTGCAAGGGGGGGGATTGAAGGGCTATGTCAA
AAACTATGGTCTATGATCTCTATTGCTGCTATCAACCTGGCAGCAGCAAGATCCTCTTGCAGAGTGGCAT
GCATGGTGCAGGGAGATAACCAGGTCATCGCGTCCACTAAAGAGATAAAACCCAGTGACAATCCAGATGA
TGCCCTTGAAGAGCTGCAGAAGCTCAGTGACAGGTTTTTTGAGGAGCTAGTGAAGATCAACCATGGTATA
GGTCATAACCTTAAGATGAGAGAAACAGTGAGGTCGAATACATTCTTTGTGTACAGCAAGAGGATCTTTA
AGGACGGGAAAATATTGAGTCAGATGCTTAAAAATGCTGCTAAGTTGACTTTAATATCGGGAGACCTTGG
AGAAGACACAGGCGGGTCCGCAAGTGACATCTCAGGGACAATCGCAAGAATATGTGAAAACGGGGCAGGG
AAGGATTTTTGTTACCTCTTGAATTACTACATGTTATTAATTCAGTTTTATTTTGATTGTGACTTCTCTA
TACTGGATAGAGGGAGACAAGACATACGTCAAACCATGTCAGGGAACATTGAAGCCGTCCATAATTACAT
CATGACTCCTTCCCAAGTGGGCGGACTTAATGGTTTACAATATGTAAGGTTATATAACAGGAATATCGGA
GACCCGGGGACAACCGCACTGGCGGAGATCAAAAGATTGACCACAGTAGGCTTACTCAGCCCTCGCATTT
TACCTAACTTGCTAACTCGACAGCCTGGATCTGGAACTTGGGCTACTCTGTGCAATGACCCTTATGCTTT
CAACTTTGATACTGTAGGCAGTCCAGGGATCCTCCTCAAAAAACATACACAGCGTGTCTTATTTGAGTCA
TGCGCAAATCCTCTACTTGCGGGAGTGCATAGAGAGGATGCTGACGCAGAGGAGCTGTCACTTGCAAAGT
ATTTGCTAGATCAAGAGTTTATTCACCCGAGAGTGGGCCATGTAATCATGCAGGCAAGTTCAATCGGCCG
CCGGAAACAAATCCAAGGGCTCCTTGACACAACTAACACGATCGTTAAATATGCATTAGATAAGAAACCG
TTAGGCGTGAGGAGAACAGAGAAGATTATTAACTATTCAGTGATTCATTTTCAGCTTTTCTTGGATGAGT
TATGGGATGCTCATCGTCATTATCCGCATCTATTATCCCAAGACATGTGTTCTTTGGCGCTAGCTGAATA
CTGCAGGAATAAAAGTTGGTCCTCCATCACGGGGGGACGGCCTATTTTAGGGGTGGCGAATCCCGATACA
CTAGAGCTCGCAACTGGCTGTATCGTGTCCATAGGAGGCACCTGCCATTTGTGCGATGCTGGTGACTCTC
AATATACTTGGTTTCACCTCCCTGATAATATTAATTTGATAGATGGAGCTACCGGGAATCCCGCCATTCG
GGTGCCATTTTTAGGATCAAGAACACAAGAGAGAAGAGTGGCTTCAATGGCAAAATTACGTAACTTGTCA
CCTCATGCTAAAGCTGCTTTAAGAGGGGCGTCAGTATTAATTTGGGCCTTCGGAGACAACGACACAAACT
GGAATGCAGCACTGGAAATCGCAAATAGTAGATGCAACATAGATTTAGAACATTTAAAAATATTGTCTCC
ATTACCGACAGCTGGAAATTTGCAACATCGCCTTGATGATGGGATAAGTCAGGTAACTTTCACTCCTGCA
TCTCTATACCGAGTTTCACCCTATGTTCAAATATCCAATGATTCCCAGAGATTGGTGATTGATGACTCTA
TTAAAGAGAGCAACTTGATATATCAACAACTGATGTTGCTAGGTTTGGCAGCAATTGAGGCTATTTTCCC
TCTCACCTGTGATCACATTGTTGACAGTATGACACTGCATCTACACAGCGCACACAGTTGTTGCATACGT
GAAGCTTCATTGGCATTCCCTATAGAGTTAGCAGGAGTCATACCCCAGATACGGGCAGAGGTGACCAATC
GGTTCATGTATGATGGGACCCCCATTTCTCTTGATGATATGCCTACAATGGACATGCTTGTGTTCAAGAA
TTATGAATTGAGCTTAGATCAATATACCACATTTGAATTAATGGGAATCTTGGCAATGACTACAGGGAAA
CTCATAGGTCAATCTATTATCTCATATGATGACGAAACCTCAATTAAGAATGATGCTATTATCGTATATG
ATAACTCCCGGAATTGGATAAGTGAATTCCAGAATTGTGATGCAATAAAATTGCTAGAGTATGTCGCAGT
TGAGGTCCTGCTGGACTGTGCCTATCAAATTTATTATCTGAGAGTAATAGGTGTTGAGAATATCATGCTA
TATATGAGTGACCTGTTGCAAAGTATGCCAGGGATCTTGTTGGCCAATTTAGCAGCAACAATCTCCCATC
CGGGTATTTTTGGAAGGCTGTACAGGGTCGGATTATTAGAGCTCTCAGGTGTTCACCAGTTGGCTTCCGT
AGATTTCATTTCATTGGCGGCTCAAGTTCTTACAAAATCAATGCGGAGGGTACTCACAGCAATTGCACAC
GGGGAGATACCGACTTTGACTTTCCCTTCCATAATAGAGGAAACACTAAATGAGAAGATGTTGCAACTGA
TTGCACGGCTCTGTTGTTTAGTGACAGTGGTGCACGCCAAGACAAAACAGATCCCAAAGATCAGAGATCT
CAGTGCCGAGGATAAGTGTAGGGTCTTAACTGAATTTATGAATTCTCAGACTACACCTGTGCTCAATCAA
CATTTGGATATGAATAAGCTAATGACACCTAAGTTGGTCACCTTCCCTGCTAACTTGTATTACATCTCTA
GAAAAAGCTTGAATTTAATCAGGGAGAGAGAAGACAAAGACTGTATATTACAAACTATCTTCCCGATTGA
AATTGGAGAACAAAGGCAGTTACCTGCAAATGTGGGTAGCTTTACAAAAGACCCTTTTTATCAAGAATCC
ACGGCGTTCATCTTGGAAGTCCCCATAGAAAATGAGGTAACATATAACAAAGTTGATCTTTGCAATGTAG
AGAGACGTGAGGCAGGCCTTATCGGTTCTCCATCTAGTAGTGATCTAAGACGGTATCTGTTTCGTGGGAT
TGGTAACTCTTCTTCATCTTGGTACAAGGTAGGACAGATTTTCTCAATACCTGAGGTGAGACAGACAAAA
GGCGGAGTAAGTTTATTCCTAGGAGAAGGTAGCGGTTCCATTATGGCAGTGTGTGAATTGCACATTCCTC
ATAGGATAATATATTATAATACCATGTTTGACAATGCAATGAATCCTCCTCAAAGGCATTATGGCCCATC
GCCAGCACAGTTCTTTGAGTCTGTTGTTTACCAAAATATGCAGGCAGGAGTACCATGTCAATTGGGCTTT
GTCCAGGAGTTTACTACTTTATGGAGGGAGGTAAGTGCAGAAACGGATCTAACCCGGGAGGAATGTGTCA
CCTACATCACATCAACAGTCGGATGTCAAACAACACAGTTTATCATGGTAGATGCTGAAATACCCAAGGA
TTCTGCATTAAGTATTATAGAGCAGTTCATTACTAATATACTAACCATCTCGTATTTTGTGCTTAGCCAA
AATGGGGTGTTGGTAATCAAGACTCTCTATTCTCAATGCCGACAATTCAATCTCTTAGTGACCAATCTGA
TGTTGTCTTGCTCGAAATTGTACATACTAAGCAATGGCTATATGTGCAGGGGGGATTATGAATGTTTTTT
AATTGCCATTTTCTCAAACCCTGTCCCTTTCTCCAGTGCTGATAGGATTATGCAAACATCCAAAAATCTC
ATAAGAAAAGGAGGATCAATAATGAAGCCTGAAGTGCATAAAAAGATTATTGACGCATTCATAAAACAAG
AGAGAGAAGTCATCTCAATCATCAATTCACCGACTGAAGTTCTCATAAAATTCTTAAGTGATAATATCGA
TCAGGCTCTTCTAGCAGCAGGAGGCCGTCCAGCAAGGCCAAACGGAACCGATTATAATATGACCATGGTG
AGGGATGATATAGAGTTCAAAGACATCATAGTACAACATATTGATACCGTGCTCAAAAGCATTGTATACT
TTTCTGATGAGGATTGTCTGGCTGATACAGTGTTCTTATTGACACCTTATAACTTAAGTAATAGAGGAAA
ATCAATTACGATGCTCAAGCAATGTGTGACTCAACTTGTGGAACAAATCATAATTAGACTGAGTGTAGAT
GATCTGTATTCGATTGACAGCTGGATTACAAAAATTATAGGGGGAGTCTTATGTCTTAATGATGTGATGC
ACTGGAAAGAGTATCTTAGAAGGTCGCACTGTAAGAAGTATTTGCGACACCGGATGGGTGCGGGACAAGT
TAAAGAAATCTTTTGCCATGAGTCTGTAATTACTCTGCATCGAGCGGCCCAAAAACTATACATGAAAATA
ATCGGTAACTCAATCAAAGGTTATAATTAAGGCTGGCAGTACAAGTACTAGCACCTGTAATCATTGACGG
CTGCCAGGTTGTTAATGGAAAATTGACTGAATTCGGAATTCAGTAGGAATTGCTGCTATATCAAGTCTGA
TTTAAGAAGTATCAAAACTGAGGCATACATAGAGAAAAAAGCATGATACCTCATAATAGATTGTCAATAT
TTCTATCATTCTCTGCACATTCTACTAATGACAATGACACATTCCTTTTCCCTTTAGAAACTAATAAGGG
AAAGAGATTTTTGTTCTTCTTTTTGAAAGTAATTATTAAAAAGTCTCTATTGAGACTATAATATAACTAC
TCACGATTCAACCAGTAATACAGCAATGGGCGGAGAATTTGCGCTCCCCTATACGGATTATCGCATGTGC
AAATGTCAGAATATATATGTTGTAACATTAATTAACTAATTGACAATCAGGCACCTTGGTACATCTCAGG
AGTTAGGTTTTAAATTTAAATGAGGAAATCCTGCATAATACTTAATTACAATGTTAATAAAATCAAGAAT
AGATAACGCGAAGAAAATATGAGTGAATCCCTATATTTTTAAAACACTGTAAGTTTATAAAAAAATAAAA
ACAGGGGAAAAAATAATAGGATTCACATATTCATCTTAAGACCTTTAATGATTGGAAATTTCGGAGTTTA
ATAAGGTCATTTTGGTCTTGACCATGTGTATGTATCCAGAAATCTCAGTGCTGCTGTGTTAAGACTAGAA
GCCAAACAAGTGAACTGGCATGCTGTTGGTTGTTTGGCCAAAATTTTGCCTTATGTATACATGGAGTAAA
TACATAAAACCCAAAAGGCATATTCTCGACTTCGACCTCCTTTAAAAGGAAAAACAAAAAAATATGTCGA
TATATGACAAGTCGGTATTATTTTGTTCTCCAAATCTTTGTTTGGT

>FJ231524.1|APMV7|Dove|USA|1975
ACCAAACAAGGACTGCATAAGCAGTGTAAAACTTTTAATAAAAAATAACTTTCGTGAGGGTGAATCGATC
ATCGCTCGAAGCCGATATCGACTCACCCAAATTAGCTGCTTGTATAAGGATCCGAATATCAATTGGAATC
ATGTCATCGATTTTTACTGATTATACCAATTTGCAAGAGCAATTAGTCAGACCGGTAGGCCGGAAGGTTG
ATAATGCTTCAAGTGGCTTGTTGAAAGTTGAGATACCAGTCTGCGTCCTGAATTCACAGGACCCAGTTGA
GAGACACCAGTTCGCAGTATTATGTACAAGGTGGATCTCAAGTTCAATTGCCACAACTCCTGTCAAGCAA
GGTGCCCTGCTTTCTCTTCTCAGTTTGCACACAGAAAACATGCGAGCGCATGTTCTATTAGCAGCCCGGT
CAGGAGATGCTAATATAACAATTCTAGAAGTTGATCATGTAGATGTTGAAAAGGGAGAATTACAATTTAA
TGCAAGGAGTGGTGTCTCATCTGATAAAGCTGATCGGCTGCTGGCTGTCGCAATGAATCTTATTGCAGGT
TGTCAGAATAACTCACCATTTGTCGACCCATCGATTGAGGGTGATGAACCAACTGATATGACTGAATTTT
TAGAGCTGGCTTATGGGTTAGCGGTTCAAGCATGGGTAGCTGCAATAAAGAGTATGACGGCACCAGATAC
TGCTGCGGAGAGTGAGGGGCGGCGATTAGCAAAATACCAGCAGCAAGGTCGTTTAACACGACGTGCTGCT
CTTCAAGCAACCGTGAGGGGGGAGTTGCAGCGGATAATCAGGGGTTCTCTGGTAGTTCGACACTTCCTTA
TAGGAGAAATCAGAAGAGCAGGAAGTATGGGAGAACAGACAACAGCCTATTATGCCATGGTGGGAGATGT
CAGCCAATACATAAAGAATTCAGGAATGACTGCATTCTTCCTGACATTACGATTTGGGGTGGGTACCAAG
TATCCTCCCCTTGCAATGGCTGCATTTTCAGGAGATCTCACTAAACTCCAGAGCCTGATCAGACTATATC
GAAATAAAGGTGACATAGGGCCTTATATGGCCCTACTCGAAGATCCTGACATGGGCAACTTTGCTCCTGC
AAATTACACCTTGCTCTATTCATATGCAATGGGCATTGGTTCTGTATTGGAGGCTAGTATCGGTAGATAC
CAGTATGCGAGAACATTCCTGAATGAATCATTCTTTAGGTTGGGGGCCTCAACTGCTCAACAGCAACAAG
GAGCACTGGATGAGAAATTGGCTAACGAGATGGGGCTATCAGACCAGGCAAGGGCAGCAGTTTCCAGATT
AGTTAATGAGATGGATATGGATCAGCAAGTAGCCCCCACACCAGTTAATCCAGTCTTTGCAGGAGATCAA
GCAGCCCCACAGGCAAATCCTCCAGCCCAACCAAGACAGAATGACACACCACAGCAGCCTGCTCCTCTTC
AGCAGCCAATTCGAATTGCCATGCCTCAAAATTATGATGATATGCCAGACTTAGAGATGTAGACAGAACC
CCAATCAAGCAACAATTGGCATTAAGATCTAAGCTGAATGTATGAGCACACGAGTACCCAAGTATATTTG
TTAGCAGTTGCATGAAATCATTATCCATATTATTGATTTGCAATATAGAAAATTACTGATAAACAATTAA
GAATCATTTAATAAAAAAATTCCACAAAAATTAAAAAAATTGTGAGGGGGAACACCTTTCAGTCGGTCAA
CTGCTGCTAATAACCTGCAATTATCACGTGGATTGAATATGGAATTCAGTAATGATGCCGAGGTTGCCGC
GCTCCTGGATCTTGGAGATAGCATCATTCAGGGCATTCAGCATGCAACAATGGCTGATCCGGGAACACTA
GGGAAGTCAGCTATTCCTGCAGGTAATACCAAACGCTTAGAGAAATTATGGGAGAAAGAATCTGTTCCTA
ATCATGATAATATGATTCACTCTTCCATGAGTGCAGAACCTATAAGCGGGGAACTACCTGAGGAAAACGC
TAAAACTGAACCAACAGGGACTCAAGAAATGCCAGAACAAATTCAAAAGAATGACAATCTCCAACCTGCA
TCCATCGATAACATATTGAGCAGCATTAATGCATTAGAGTCAAAACAGGTTAAAAAAGGGTTAGTGCTAT
CGCCCCAATCACTGAAAGGTGTGTCCCCCTTAATCAAGAACCAGGATCTGAAGAACACCATGCAGGACCT
GGAAACCAAACCCAAGGCTGTAACGACTGTAAATCCATTAGCAAACCGACAAGTGTCACCTGGAAGCCTG
GTCATAGACGAGAGTATTCCTTTGCTTGGAGTGCAGGAACAAACAAATTTATTGTCTCCTCGTGGTGTAA
CCCAACTTGCGCCCCAATCAGACCCTATCCTACAGTCGAACGATGCAGGTGCGGGAATTGCCCAAAATTC
TGCCCTGGATGTCAATCAGCTCTGGGATGTAATCAATCAGCAACACAAGATGCTGATAAACCTACAAAAT
CAAGTAACAAAGATCACTGAGCTGGTTGCTTTAATTCCAATTCTTCGAAGTGATATTCAGGCTGTAAAGG
GAAGTTGCGCATTATTAGAAGCACAGCTAGCATCTATAAGAATACTAGATCCTGGGAACATCGGGGTATC
TTCATTAGATGATCTTAAAACAGCAGGGAAACAAAGTGTAGTTATTAATCAAGGGAGCTATACTGATGCA
AAGGATCTGATGGTTGGGGGAGGATTGATTCTTGATGAACTTGCTAGACCTACTAAATTAGTCAATCCAA
AGCCACAACAATCTTCCAAAATATTGGATCAGGCAGAAATTGAAAGTGTCAAGGCCCTAATCCATACCTA
CACTCACGATGATAAGAAGCGGAACAAATTCTTAACTGCACTTGACAAGGTGACAACCCAGGATCAGCTA
ACTCGCATCAAGCAGCAAGTATTAAATCAATAGATAGACAATTAGCATTCATTCAAGCTATACTCATTTA
AGTGCTTTGATTGTGTTGCGGAAACTATATTGAGATAATTTAGTCTTACATGCAAAATAACATTAAAAAT
TAATTATGAGCAATCTTGATTTTTCTAACTCATAATCAACCTCCTTCTCTATAAAGGCATACTTAGTATT
GCAAAAAGAGAAAATTAAGAAAAAAAGAAAAAGAAAATTGAGGGAGACCGCTTGATAGATCTGTGATCGG
TCTCATAACCTCAAATTAAAATGGAATCTATATCTCTGGGGTTATATGTTGATGAAAGTGATCCAGCATG
CTCATTACTTGCATTCCCCATAATCATGCAGACTACAAGTGAAGGAAAGAAGGTCTTACAACCGCAAGTC
AGAATAAACCGTCTAGGGAGTATATCGATAGAAGGAGTTCGGGCAATGTTCATAAATACATATGGCTTCA
TTGAGGAGAGGCCTACGGAAAGGACAGGTTTCTTTCAGCCAGGCGAAAAAAATCAGCAGCAAGTTGTGAC
AGCTGGTATGCTGACATTGGGCCAAATAAGGACCAATATAGACCCGGACGAAATTGGAGAGGCATGCTTG
AGACTCAAAGTGAATGCTAAAAAATCAGCAGCAAGTGAGGAGAAGATAGTATTTAGCATTCTTGAAAAGC
CTCCCGCCCTGATGACTGCACCTGTAGTACAAGATGGGGGCTTAATTGCTAAAGCAGAAGGATCAATCAA
ATGCCCAGGTAAGATGATGAGTGAAATTCACTACTCATTTAGAGTAATGTTTGTGAGTATCACAATGCTG
GATAATCAGAGCCTATACAGAGTACCAACAGCCATCAGCTCGTTCAAAAATAAAGCTCTATATTCTATTC
AGTTAGAGGTATTGCTGGAAGTTGATGTGAAGCCTGAGAGCCCCCAGTGTAAATTTCTAGCAGACCAGAA
AGGGAAGAAAGTTGCTTCTGTATGGTTCCATCTCTGCAATTCTAAAAAGACGAATGCCAGCGGGAAACCG
AGATCATTAGAGGATATGAGAAAGAAGGTCCGAGATATGGGAATCAAAGTGTCTCTGGCCGACCTTTGGG
GCCCTACGATCATCGTCAGGGCCACAGGGAAGATGAGTAAATATATGCTAGGATTTTTCTCTACCTCAGG
GACTTCATGTCATCCAGTAACAAAGAGTTCACCAGATTTGGCAAAAATATTATGGTCATGCTCAAGCACA
ATCATCAAAGCAAATGCCATTGTTCAAGGGTCAGTCAAAGTCGATGTCCTGACCCTCGAAGATATCCAAG
TTTCCAGTGCTGCAAAAATCAACAAATCAGGAATAGGGAAGTTTAATCCATTTAAGAAATAAAGTCATAT
GCAGATTAAAATTTGATCAAGATTGGTCTTAGCAAATTAACTGAATGTAATTATAAAATACCTCAGTAAA
ATGCTAATGAATCAGTGGATGATATTGAATTAGCAGATTGAAAATTAAAGAAAACCTTATGAGGGCGAAT
GAGCTTAGATGATTTAATAAAGGAGACTAATCCAACATTTCCCTCAAATTAACAAAATCAGAAAGTAAAA
AGAAAGGGAGCAATGAGAGTACGACCTTTAATAATAATCCTGGTGCTTTTAGTGTTGCTGTGGTTAAATA
TTCTACCCGTAATTGGCTTAGACAATTCAAAGATTGCACAAGCAGGTATTATCAGTGCACAAGAATATGC
AGTTAATGTGTATTCACAGAGTAATGAGGCTTACATTGCACTGCGCACTGTGCCATATATACCTCCACAC
AATCTCTCTTGTTTCCAGGATTTAATCAACACATACAATACAACGATTCAAAACATATTCTCACCAATTC
AGGATCAAATCACATCTATAACATCGGCGTCAACGCTCCCCTCATCAAGATTTGCAGGATTAGTAGTCGG
TGCAATCGCTCTCGGAGTAGCGACATCTGCACAAATAACTGCAGCCGTGGCACTCACAAAGGCACAGCAG
AACGCTCAAGAAATAATACGATTACGTGATTCTATCCAAAATACTATCAATGCTGTGAATGACATAACAG
TAGGGTTAAGTTCAATAGGAGTAGCACTAAGCAAGGTCCAAAACTACTTGAATGATGTGATAAACCCTGC
TCTGCAGAACCTGAGCTGCCAGGTTTCTGCATTAAACTTAGGGATCCAATTAAATCTTTATTTAACCGAA
ATTACAACTATCTTTGGACCGCAAATTACAAATCCATCATTGACCCCATTGTCAATTCAGGCATTATACA
CCCTAGCAGGAGATAACCTGATGCAATTTCTTACCAGGTATGGCTATGGAGAGACAAGTGTTAGCAGTAT
TCTCGAGTCAGGACTAATATCAGCACAAATTGTATCTTTTGATAAACAGACAGGCATTGCAATATTGTAT
GTCACATTACCATCAATTGCGACTCTTTCCGGTTCTAGAGTTACCAAATTGATGTCAGTTAGTGTCCAAA
CTGGAGTTGGAGAGGGTTCTGCTATTGTACCATCATACGTTATTCAGCAGGGAACAGTAATAGAAGAATT
TATTCCTGACAGTTGCATCTTCACAAGATCAGATGTTTATTGTACTCAATTGTACAGTAAATTATTGCCT
GATAGCATATTGCAATGCCTCCAGGGATCAATGGCAGATTGCCAATTTACTCGCTCATTGGGTTCATTTG
CAAACAGATTCATGACCGTTGCAGGTGGGGTGATAGCAAATTGTCAGACAGTCCTGTGCCGATGCTATAA
TCCAGTTATGATTATTCCCCAGAACAATGGAATTGCTGTCACTCTGATAGATGGTAGTTTATGTAAAGAA
CTTGAATTGGAGGGGATAAGACTAACAATGGCAGACCCAGTATTTGCTTCATACTCTCGTGATCTGATTA
TAAATGGGAATCAATTTGCTCCGTCTGATGCTTTAGACATTAGTAGCGAATTAGGTCAACTGAATAACTC
AATTAGCTCAGCAACTGATAATTTACAGAAGGCACAGGAATCATTGAATAAGAGTATCATTCCAGCTGCG
ACTTCCAGCTGGTTAATTATATTACTATTTGTATTAGTATCAATCTCATTAGTGATAGGATGTATCTCCA
TTTATTTTATATATAAACATTCAACCACAAATAGATCACGAAATCTCTCAAGTGACATCATCAGTAATCC
TTATATACAGAAAGCTAATTGATGAATTAATTTCTAAAAAATAATTTGATGTTCTAATAGGAGAATGCAA
TATCAATATGTCCATTATAATATACTTGATTGATTGAAAGATCTGATAATAATAGTTTATAAGACACTAA
GTAAGAGTTAAATGCTAAAGCAAGTTGATTCCTAAATTTCTGCACAATAGGACCATACTATATCATATTA
GATAATTAATAAAAAACGCCCTATCCTGAGGGCGAAAGGCCGATCATTAGTGACTTTAACCGTTGCTCTC
CCAATTTAAAATATATTTCACATGGAGTCAATCGGGAAAGGAACCTGGAGAACTGTGTATAGAGTCCTTA
CGATTCTATTAGATGTAGTGATCATTATTCTCTCTGTGATTGCTCTGATTTCATTGGGTCTGAAGCCAGG
TGAGAGGATCATCAATGAAGTCAATGGATCTATCCATAATCAACTTGTTCCCTTATCGGGGATTACTTCC
GATATTCAGGCAAAAGTCAGCAGCATATATCGGAGCAACTTGCTAAGTATCCCACTACAACTTGATCAAA
TCAACCAGGCAATATCATCATCTGCTAGGCAAATTGCTGATACAATCAACTCGTTTCTCGCTCTGAATGG
CAGTGGAACTTTTATTTATACAAATTCACCTGAGTTTGCAAATGGTTTCAATAGAGCAATGTTCCCAACC
CTAAATCAAAGCTTAAATATGCTAACACCTGGTAATCTAATTGAATTTACTAATTTTATTCCAACTCCAA
CAACAAAATCAGGATGTATCAGAATACCATCATTTTCAATGTCATCAAGTCACTGGTGTTATACCCATAA
TATCATTGCTAGTGGATGTCAGGATCATTCAACCAGTAGTGAATACATATCGATGGGGGTTGTTGAAGTG
ACTGATCAGGCTTACCCGAACTTTCGGACAACTCTTTCTATTACATTAGCTGATAATCTAAACAGAAAGT
CATGTAGCATTGCAGCAACTGGGTTCGGGTGTGATATATTATGTAGTGTTGTCACTGAGACAGAAAATGA
TGATTATCAATCACCAGAACCGACTCAGATGATCTATGGAAGATTATTTTTTAATGGCACATATTCAGAG
ATGTCATTGAATGTGAACCAAATGTTCGCAGATTGGGTTGCAAATTATCCAGCAGTTGGATCAGGAGTAG
AGTTAGCAGATTTTGTCATTTTCCCACTCTATGGAGGTGTTAAAATCACTTCAACCCTAGGAGCATCTTT
AAGCCAGTATTACTATATTCCCAAGGTGCCCACAGTCAATTGCTCTGAGACAGATGCACAACAAATAGAG
AAGGCAAAAGCATCCTATTCACCACCTAAAGTGGCTCCAAATATCTGGGCTCAGGCAGTCGTTAGGTGCA
ATAAATCTGTTAATCTTGCAAATTCATGTGAAATTCTGACATTTAACACTAGCACTATGATGATGGGTGC
TGAGGGAAGACTCTTGATGATAGGAAAGAATGTATACTTTTATCAACGATCTAGTTCGTATTGGCCAGTG
GGAATTATATATAAATTAGATCTACAAGAATTGACAACATTTTCATCAAATCAATTGCTGTCAACAATAC
CAATTCCATTTGAGAAATTCCCTAGACCTGCATCTACTGCTGGTGTATGTTCAAAACCAAATGTGTGTCC
TGCAGTATGCCAGACTGGTGTTTATCAAGATCTCTGGGTACTATATGATCTTGGCAAATTAGAAAATACC
ACAGCAGTAGGATTGTATCTAAACTCAGCAGTAGGCCGAATGAACCCTTTTATTGGGATTGCAAATACGC
TATCTTGGTATAATACAACTAGATTATTCGCACAGGGTACTCCAGCATCATATTCAACAACGACCTGCTT
CAAAAATACTAAGATTGACACGGCATACTGCTTATCAATATTAGAATTAAGTGATTCTTTGTTAGGATCA
TGGAGAATTACACCATTATTGTACAATATCACTTTAAGTATTATGAGCTAGATCCTGTTTTAACATTGAA
TCGTATGAACTTATAAGACTGAAGGATGTCTGTTGGTATTAAGCATCATAAAACACGGTTGTTTTTGATT
TGACACCTAATCGTACTCAATACTCTCCATAGATTTAATCTAACAGATTTAGATACTATTGATCATATAG
GCATAGATGGTATATGGGCAATTAGATTGAACTGAGTTAAATCCGATTGATACTTATCAAATTAAGATCT
AGATTATTTAATAAAAAATCTAAGTTAGAAAATGAGGGGGACCTCATTATGGAGTTCAGACAATCTGATC
AAATAATACATCCTGAAGTGCATCTAGATTCACCTATTATTGGGAATAAAATACTCTATTTATGGCGAAT
TACAGGCTTACCTACTCCGCCTGTTCTTGAGCTTAACTCTACTATATCGCCTGAAGTCTGGACAAACTTG
AAAGCCAATGATCCTAGAGTAGCCTTTAAATGGGACAAACTAAGACCACGGTTGCTAACATGGGCAGCAC
ATCAAGGGATATCACTATCGGATCTGATCCCTATTACACATCCTGAGTCATTGCAGTGGTTAACAACAAT
ATCCTGTCCTAAAATTGATGAAAATTTTGCGTTAATTAAGAAGTGCCTTCTTAGAACAAGGGACTATACA
GCATCAGGATTTAAGAATTTATTCCAAATGATCTCACAGAAATTGACGTCGACGAATATTCTATTTTGCG
CAGAAAATCCGACAACTCCCCCCATCTCCGACGAAGCATCCTGGGCATTAAAGAATCCTGAGCACTGGTT
TAATACACCTTGGTCATCTTGTTGTATGTTTTGGTTACATGTGAAACAGACTATGAGGAACTTAATTAGA
ATACAACGATCTCAACCAGAATCACAAAGCATATACAGTATCACGGTTGATAACTTGTTTGTTGGATTGA
CTCCTGACTTGTGTGTCATAGCTGATTCTCAAAGACAATCAATTACAGTACTGTCATTTGAGTGTGTATT
GATGTATTGTGACTTAATTGAAGGTCGTAACAATGTTTATGACCTCTGTCAATTGTCTCCTGTGCTAAGT
CCTCTTCAAGATAGAATTTTACTTTTACTGAGATTAATTGATTCTTTAGCATATGACATCGGAGCGCCAA
TTTTTGATGTAATTGCTTCTCTTGAATCTTTAGCATATGGAGCTATTCAGCTATATGATTACGACACAGA
GGCAGCCGGTGATTTTTTCTCATTTAATTTAAGAGAAATTTCCCAGGTCATAGAAGAGAGCAAATGTAGG
AATCAAACCCATACTATAATCAGTGCAATTAGTAAGATTTACACAGGGATCAATCCTGATCAAGCAGCTG
AAATGCTGTGTATCATGAGACTGTGGGGTCACCCATTGCTTTATGCATCCAAGGCTGCATCTAAGGTTCG
CGAGTCAATGTGTGCACCTAAAGTTATCCAATTTGATGCAATGCTGCTTGTATTAGCATTCTTTAAGAGA
AGCATCATAAATGGATATAGACGAAAGCATGGTGGGCTATGGCCGAACATCATAGTTGAGTCACTTCTTT
CTGCAGAACTTGTCGCGGCACATCATGATGCAGTTGAATTGACAGACACTTTTGTTATTAAACACTATAG
AGAAGTAGCCATGATTGACTTCAAAAAATCATTCGACTACGATATAGGGGATGACTTAAGTTTATACCTC
AAGGATAAAGCAATTTGTCGACAGAAATCAGAGTGGCTTAATATCTTCAAGGGTCAATTGCTTGAGCCCG
CTGTACGATCGAAGCGAATTCGTGGAATAGGTGAAAACCGATTACTGTTACATTTCTTGAATTCAGTCGA
TTTTGATCCTGAACAAGAATTCAAATACGTCACTGATATGGAGTACCTCTACGATGAAACATTCTGTGCA
TCCTATTCACTGAAGGAAAAAGAAGTGAAAAGAGATGGAAGAATATTCGCAAAAATGACACCAAAAATGA
GAAGCTGTCAAGTTTTATTAGAGGCATTGTTAGCAAAACATGTAAGCGAACTTTTCAAGGAGAATGGAGT
CTCAATGGAGCAGATATCCCTCACAAAGTCATTGGTAGCCATGTCACAATTAGCTCCCCGAGTGAATATG
AGAGGTGGGAGAGCAGCTAGATCAACAGACGTTAAAATCAATCAACGAAGGGTCAAGTCAATCAAAGAGC
ATGTTAAATCGAGAAATGATTCGAATCAAGAGAAAATTGTAATTGCAGGTTATCTGACTACTGATTTACA
AAAATACTGCCTCAATTGGAGATATGAATCAATAAAATTATTTGCAAGAGCACTTAACCAATTATTTGGA
ATACCCCATGGATTTGAATGGATACACTTAAGGCTCATAAGAAGTACAATGTTTGTTGGGGATCCTTACA
ATCCTCCTGCATCAATCCAATCTTTGGATCTCGATGAACAGCCTAATGATGATATTTTTATTGTCTCGCC
ACGTGGTGGGATTGAAGGATTATGTCAGAAGATGTGGACACTCATCTCAATTGCATTAATTCAAGCTGCA
GCTGCAAAAATAGGATGTCGGGTTACAAGTATGGTACAGGGAGATAATCAGGTTATTGCTATCACCAGAG
AAGTGCGAGTGGGGGAACCTGTGAGGGAGGCGTCACGAGAACTCAGATTATTGTGTGATGAGTTCTTCAC
TGAATTCAAACAATTAAACTACGGAATAGGGCACAATCTTAAAGCAAAAGAAACTATCAAGAGTCAATCG
TTTTTTGTATATAGCAAGAGAGTTTTCTTTGAGGGAAGAGTGTTAAGTCAGATATTGAAGAATGCCTCAA
AATTGAATCTAATTTCTGACTGTCTGGCTGAAAATACAGTTGCTTCATGTAGCAATATTTCTTCTACTGT
AGCAAGGCTAATAGAGAATGGCCTTGGGAAAGACGTAGCCTTCATTTTAAACTTTCAGACTATTATAAGG
CAACTGATTTTTGATGAAGTATATACGATTTCATTGAACTATAGTACAGCAAGACGGCAGGTGGGAAGCG
AGAATCCTCACGCATTGGCTATAGCCGCTTTGATTCCTGGTCAACTTGGGGGATTCAATTTCCTAAACGT
TGCTAGGTTATTTACACGGAATATCGGGGATCCAATCACTTGCTCATTGAGTGATATCAAATGGTTTGCA
AAAGTTGGATTGATGCCTGAGTACATCCTTAAAAACATTGTTTTGAGGGCACCAGGTTCAGGAACATGGA
CAACTTTAGTCGCTGATCCCTACTCCTTAAACATTACGTACACAAAATTGCCTACGTCGTACCTAAAGAA
ACATACACAGAGGACATTAGTTGCTGATTCCCCTAATCCGTTGCTTCAGGGGGTGTTTCTATTAAATCAG
CAGCAGGAGGATGAAGCATTATGTAAATTTCTTCTTGACCGAGAACAAGTGATGCCACGAGCTGCCCATG
TAATCTATGATCAGTCAGTTCTCGGCCGGAGGAAATATTTACAAGGGCTTGTTGATACTACACAGACAAT
CATAAGGTATGCACTCCAAAAAATGCCGGTATCATACAAAAAGAGTGAAAAAATCCAAAATTACAATCTC
CTCTACATACAATCACTTTTTGATGAGGTCTTGACACAGAATGTCATTCATAGTGGATTGGATACTATAT
GGAAAAGAGATCTAATTAGCATTGAGACCTGTTCTGTCACACTTGCCAATTTTACGAGGACTTGCTCGTG
GTCTAATATTCTACAGGGCAGGCAAATTGTTGGAGTTACAACTCCAGACACGATAGAATTGTGTACCGGT
TCTTTGATTTCTTGCAACAGTGCATGTGAGTTTTGTAGAATTGGAGATAAAAGCTACTCTTGGTTTCATA
CACCAGGGGGTATCTCATTTGATACAATGAGCCCTGGCAATCTGATTCAAAGAGTGCCGTACCTAGGATC
AAAGACTGATGAACAGCGAGCTGCCTCTCTAACAACCATCAAGGGGATGGATTACCATCTGAGACAAGCT
CTTCGAGGAGCATCATTGTATGTGTGGGCATATGGAGAGACTGATCAGAATTGGTTAGATGCGCTGAAGT
TAGCAAACACCCGGTGCAATGTAACATTACAAGCTTTGACTGCACTCTGCCCAATACCGAGTACCGCAAA
TCTACAACACCGGCTTGCGGATGGAATAAGTACAGTTAAATTCACACCTGCAAGTTTGTCACGAATAGCA
GCTTATATTCACATTTGTAATGACCAACAAAAGCATGATAACCTAGGGAATAGTTTTGAATCAAATCTGA
TTTACCAGCAAATAATGCTTCTTGGAACAGGAATATTTGAAACAATTTTCCCACTATCAGTTCAATATAT
CCACGAGGAACAAACACTTCACTTGCACACTGGATTTTCCTGTTGTGTCAGGGAAGCTGACACAATGATT
ATAGATGAGAGCAGAACTGGATTCCCAGGATTGACAGTGACTAAGAGTAATAAGTTTTTATTCAACCCTG
ACCCTATTCCTGCAGTGTGGGCAGATAAAATATTCACGACTGAATTTAGATTCTTCGAGTACAATATAGA
GAATCAAGGAACTTATGAACTAATAAAATTTCTTTCTTCTTGCTGCGCGAAAGTTGTTACAGAATCGCTA
GTTCAGGATACTTTCCATAGTTCTGTCAAAAATGATGCAATAATTGCGTATGACAATTCAATTAATTACA
TCAGTGAGCTACAACAATGTGACATTGTTCTGTTTAGCAGTGAACTTGGAAAGGAATTACTTCTAGATTT
AGCTTACCAGCTGTACTACCTTCGAATTAGATCGAAACGAGGTATAATTAGTTACTTGAAGGTACTGCTG
ACTCGGCTTCCAATTATTCAGTTTGCACCGCTTGCGTTGACAATATCACATCCTGTAATCTACGAGCGAT
TACGCCAACGGAGGTTGGTTATGGAACCGTTGCAACCTTATTTGGCTTCGATAGATTATGTCAAAGCCGC
AAGAGAGCTTGTTTTGATTGGTGCTTCTTCTTACCTCTCAATGCTTGAGACAGGTTTAGATACCACTTAC
AACATATACAGTCATTTAGACGGGGATTCAGAGGGCAAGATTGATCAGGCGATGGCAAGGAGACTGTGCC
TAATCACATTATTAGTGAATCCTGGATATGCATTACCTGTGATCAAAGGACTAACTGCAATTGAGAAATG
TAGACTATTAACAGATTTTTTACAATCAGATATCATTTCTGTTTCTTTATCTGAGCAGATTGCAACACTT
ATTCTAACACCAAAGATTGAAGTGCACCCGACAAATTTATACTATATGATGCGGAAGACCTTGAATCTAA
TCCGGTCACGAGATGATACAGTTGTGATCATGGCAGAATTGTATAATATAGATCAAGAGTCTGCGATAAT
GAGGGTTGAATCAGAAGAGGACGGCCCTGTAGACAAAATGAATCTTGCACCCATACTAAGGCTTGTGCCA
ATCACATTCAAATCAATGGACTTGCATGCCTTAACTGGGCTAGGTAGAAAAGAGGTGGAACTGATGGGTA
GCCCAGTTTGCAAAATCACTCAGAGATTAGATAAGTACATCTATCGCACAATTGGCACCATATCTACTGC
ATGGTATAAAGCAAGTAGTTTAATCGCCAGTGACATACTTAAGGGGGGCCCATTGGGGGACAGCTTATAT
TTATGTGAGGGAAGTGGTAGTAGTATGACATGTTTGGAATATTGTTTCCCTTCGAAAACAATCTGGTATA
ATTCATTCTTCTCAAATGAGCTAAATCCACCTCAACGGAACATCGGCCCATTACCAACACAATTTTGTTC
AAGCATTGTCTATCACAATTTGAATGCTGAAGTCCCGTGCTCTGCAGGGTTTATCCAAGATTTCAAAGTA
CTCTGGGCCGACAAATCAGTGGAGACTGATATTTCTACAACTGAATGTGTGAATTTCATCCTAAGCAAAG
TTGAACTTGAAACATGCAAATTGATACATGCAGACCTTGATCTACCTATTGAGACCCCAAGATCTGTCTG
GATGGCTTGTGTCACAAATACATTCATTTTGGGAAATGCCTTATTGAAGTCAGGAGGGAAATTGGTCATG
AAATTATATGCAGTAGATGAGCTCCTCTTTTCATCTTGCTTAGGATTCGCATGGTGCCTTATGGACGATA
TAAATATCCTCCGAAATGGCTACTTCAATGACAAATCAAAGGAATGCTACCTCATTGGGACAAAAAAGGT
GACAATCCCGCACCAGAAAATCCAGGATATCCAGCAGCAAATAAATAAGATTGCTAGTCAAGGGTTAAGT
GTCATACCTGAAGCTGTAATTCATGACATTTACAACCAGCTTGAGGACAGTATTAGATGTGAGAAAAAAT
TCAAAAATGATAATGCACCGACTTGGTCCAATGGGATCCTCAATTCGACAGATCTATTACTAATAAGACT
TGGAGGGAAACCAATTGGGGAATCACTATTAGAGTTAACATCCATACAAGGCATGGATTATGATGATTTA
ACAGGGGATATAATTCAAGTAATAGACACAGCGCTAAATGAGATTATTCACCTCAAGTCTGATACTTCGA
GCTTAGATCTTGTACTGCTAATGTCTCCTTACAATCTGGCACTTGGAGGGAAAATAAGCACAATTCTGAA
ATCTGTTGTTCACCAGACTCTAATACTCAGGATTATCCAATCTAGGCAGAATAAGGATATACCATTAAAA
GGATGGTTGTCTCTGTTGAATCAAGGAGTCATCTCACTATCTTCATTGATCCCGTTGCATGATTATCTGA
GGAAGAGTAAGTTGAGAAAATTTATAGTTCAAAAATTAGGCCAACAGGAATTACAAGCATTTTGGCAGAG
CAGGTCTCAACAAATGCTGAGTAGAAGTGAGACCAAGTTGCTAATAAAAGTGCTGAGTGCTGCTTGGAAG
GGATTGTTGTAAAATTGTAAATATACACTGCATGTATATAAATTGGTTGCTACCCTTATCAGCTAACCAC
AGGTGTAAATTTTCATATGGAATGCATATCAATAAAGATAGGCATTTAAATTATACAATGATAACATATT
TTAGGTTGACAACAATCATTGATATAATCACCAATAGTAGCTCTATTACTTATTTGTTAATAATAAATGG
TACACTTTGAATTTAAGAAAAAATTAGAATTGCTATATTTTATCGCTATAGTGGGCCTGTCGGCTGCGTT
AGCGGTAAGACAAAGAGGACTTGTCTTTTAAAAATTTATTAAAAAATCATTAATTGATCATATTGCTTTC
CTTGTTTGGT

>NC_025363.1|APMV12|Wigeon|Italy|2005
ACCTTACAGAATCTCTGTTTGGTACGTTATAAAGAGATGAAATATATGAATTTGTACGGGCAGAACCTGT
GAATCTCGAGTTCGACCCCGACGGTCTGAGTCTCGAGATTTTGGTTCAGCCATGGCGTCCGTTTTTGAAG
AATATGACAAACTTCTTGAGTCTCAGACTCGCCCTAGCAAAGGAGTCTCACCTGCTGAGAAAGGAGGAAC
ACTTAAGGTGGAGCTCCCTGTCTTTGTATGCAACAGCAATGATGCTGAAACTCGATGGGCATTTGTCTGC
TTCGCCTTGAGACTCGCAGTTAGCGACTCTTCTAACAAGCCGCTGAGGCAGGGAGCGATGATCTCCTTGC
TCTGTGCACATTCCGAAACCATGCGCACTCACGTGGCGATGGCAGGCAGGAATGGTGAAACATCAATTGC
ACTTCTGGAGATCGATGCTTTTGTAGACGGAATGCCAGTATTCAACTCTCGCAGCGGAATTACAGATGAG
AAAGCCCAGCGCTTCAGTATGATTGCGGGAGATTTGCCTAGATCCTGTTCTAACAACACCCCTTTCATCA
ATGCTGATGCAGAGAATGATCCCCCTGAGGATATAACAGATGCATTGGAACGGATTCTCACTGTCCAGAC
TCAACTATGGGTCACCCTAGCAAAGGCGATGACCTCTTATGAGACAGCAGAGGAGTCCGAGGTGAGGAGG
ATAACAAAATATACACAGCAAGGGAGAGTAATCAAGAAGTTCCTATTATTCCCCGTGGTGAGGAGTAGCA
TTCAAGTAACCATCAGGTCATCACTGGCAGTGAGAGCATTCATGGTGTCCGAGCTAAGACGTGCAAAGAA
CACACCAAGCGGATCTAGTACGTATTACAGCCTTGTCGGTGATATCAATGCATATGTTCAAAATGCTGGT
CTTACGGCATTCTTCCTGACTCTCAAATACGGGATCAATACTCGCACGCCAGCTCTGGCGCTTAGCAGCC
TATCTGGAGATATCAAGAAGCTGGGTAACCTGATGAGACTCTACAGAGAAAAAGGAGACACTGCGCCGTA
TATGACTCTGCTGGGAGATCCAGACCAGATGCAATTTGCGCCCGCAGAGTTCGCCCTGATGTATTCATTT
GCGATGGGCATGGCGTCAGTCCTGGATAAAGGGACTACAAAATACCAATTTGCCAGAGACTTCATGAATC
CAGGGTACTGGCGTCTCGGCGTTGAATGCGCCCAACAACAATCTGCCAGCATTGATGAGGCCATGGCGGC
TGAGCTCCGCCTGAGTGGGAACGCCCGCAAGGCGCTAGCTAATGCTGTATCCAGAATGACTGAAGGCGTA
AGCCAGGACTTATTTGAAGGAGGATCCGCAAGTGTCACCTCAGGACTAGGGGTGCAGGAATCACAGAAGC
CATCCAAGCCATCAAGAGGTGACGAAGTCAGAGGACCTGACGGAATTCCCGCTGATGAACAGAGGTTCCT
AGATCTCATGAGGAGCATTGCGGGGAATATGCGAGATAGCGATGCTCCCCCTCCTCCTACTCCTGGAGCA
TCGTACCAAGACCGCGAGGACGACAACCTTGACGGTGAGCCCAGCTCGCAATGGGAGCTCTAACATCACT
CTGCCCACACACCGGCGGATCATCGCCCGACCCCCACAACCAACCCACCCGCATCAGCAAACCACAACCC
TCCCCATCCCCAATCACAATCTCACTGCCCAACAACTGACCAAGCTCTACTCAATTGCACGATTCTGCAT
CTATTAAGAAAAAAACAAGCGTACGGGCAGAACTGGTGTTTCCCGAGTGGGCTGTCTACCCGGCTCACAT
TCCAGAAAGTCTGCCCAACCGCACTCACAACAACCCCCATCCCAGTGATGGCGACCTTCACGGATCAGGA
AATCGACGAAATATTATCATCTAGTGGTGCTGTCATCGAAGAAATCATTACTGCAGAAGGCAAACCCAAG
GAGACGGTCGGGCGCGGATCCATCCCTCAGGATGCCGCCAAGAAAAAGATAAAGGCATGGGAGATCCACA
ACACAAAAGACCAAAAGCCAGACTCCACCACCGCCGCAAGCACCGGGAAAGACGCACGCAACGAACAGGA
CGGCAAAGCCAAGCAAAAGAATACAGAAAAGTCAGAGGACAGCTCGCAAGACAAGACGCCTTCGACCGAC
CCCGGAGACAACATCCAGGAGCCTGACCGCAACACTGACCAGATCTCTACCCCATCAGCAAGTCTTTTGA
CCATGCTTGATAAGATAGCCAACAGGGCTGCCATCAAGGGGCTACAACATCCTGAGCAACCAAACCAAAT
CAACGTGACACCGACTAAAAAAGGGATCATGGCGGGCAACTCAGCTGCAAAGAAAGAAACAGTGGACCAA
GCTCTTCATCAGGGGCTGTCATCCGGGACGGGTTCAGGCCTGGTCATAGGAGAGAACACTCCATCTCATG
GGAGAAAGAGGGCATCATATCTCTCGGATGGTGCAATCCGATCTGTGCCCCGGTCACTGCAGAACCCCGA
AAATTCCAGTGTAGATGCGGAGAGTGCCCCCCAACTTGCCGACTTTGTGCACGCGACGCTCGGGATGATG
GAGATGATAACGCAGAGAATGGCAAAGATAGAATATAGTCTTGATTTAGTATTGAAGCATGCTTCTGCTG
TCCCAATAATAAAGAATGACCTGCAGCAAATAAAGACAACTTTGGCAGTCCTTGAAGGCAACATAGGTAT
GATGAAAATAATGGATCCAGGTAATGCCACCATCTCGTCGCTTAATGATTTACGTGCCACAACTCAGCTT
AGACCTGTCCTAGTGGCAGGCCCTGGCGATCCTGCTCCGTACATACAAAATGATGGGAGTCTAGCTATGA
ACCAGTTGGCCCAGCCAGTTAGAGACAGAGTCAACCTGGTGAAAAGCCTTACTCCTCCAGGACCAGATCT
TGCAACTGAAAAAGAAACAGTGAGAGCTCTCATCAATTCTCGTCCAATGCATCCAAATTCCGCCAAGCGC
CTTATTGAGAAGCTTGAAACAGCTTCCAACATTGACGATATTAAGAAAGTAAAGCGTCTGGCACTCAATG
GATAAATGTGCAGGGCAACACAGCCCAGGATCCCCGGAACCGCAAGCTCAACCGCCCGCCCCCGCATACA
TCTGCCCGCAGCCCTCAACAATCAACACCAAGGACTCCACCACAATGCAGCACCTTCTCAACCCTCCACT
CTACTGATTCGACCTGGGCACAATCCCGTCCTTTATCCATAAGATTAAGAAAAAATGTACGGGCAGAATT
GGGGTTCGTCGAGGCCAGAGCCATGGAGAGCTCAAAGGCCATTGGACTCGACGTTGACCCTAGCCTGCCC
TCCAGTGCACTACTGGCCTTCCCGGTTGTTCTCCAGGACATCGGCGATGGGAAGAAAGAAATCACTCCTC
AGTTCCGCACCCAAAAGATTGACATATGGAGTGAGAGTAAAGGGGATTCTGTGACAATCACCACCTATGG
TTTCATCTACGGCCCAAAAGGAGGAGAGCGCATCTCCGGTCCCATATCTGCAGGGGGCAACACTGAAGTC
CTGAGTGCAGCAATGTTGTGTCTCGGAAGCGTCAGCTATTCTCATGGCCTCCCTGAGATTGCAAGAGCCG
CTCTAGGAGTCGTAGTATCATGCAAGAAAAGCGCTACTGATACTGAAAGAATTATATTTACTGTCCATCA
AGCGTCTCAACTGCTGCAGGAGGCAAAAGTGATATCAAACCGATATTCATCAGTGGCAGCGATTAAGTGC
CTAAAGGCACCTGAGAGAGTCACGAGCGGTATATCCTTGGAATATCGAGTTACTTTTGTCTCTCTTACTG
TAGTCCCTCGTGGAGATGTGTATAAAGTGCCACGTCCTGTCCTGCGCCTCCATAGCAAGCATGTCTTTAA
CATTTCTTTGAGTGTTAAGATATGCATAGAAGTGCAGCCAGGTCACCCTATTGCTAAGACCCTCATCAAG
CAGAGTGATGAATACTTCGCAGACTTGTTTGTGCATGTTGGCATGATATCAGCCATAGACAAACACGGGA
ACAAATTAGCCATGGAGAGACTTGAGAACAAAATCAGGCGAATGGACATGTCGATAGGACTCCTGGATAT
ATTCGGACCGAGTATAGCACTCAAGGTCAGAGGGAAGAGGACCAAAGTCATGACACCCTTTTTTTCACCT
CGTGGGACTGCTTGCTACCCAATATCTCAAACTGCCCCTAGCATAGCAAAAATTCTGTGGAGCAACACCG
GGACCCTCAGAGAAGCTAGAATAATAATCCAGGGCGGAACTAACAAAGCAATAGCCACAACTGATGATCA
TTTTGTAACTACCACAAAGCTGGCTCATGCCTCAAAAAATGGGAAATTCAATCCTTTTAAGAAATGAACT
CACAGCATCATCAATCCCATCATTTCTTCATCATACCAGTCACGAGGCTAATAAATCAGCACTAATCATT
AACCGATGACAGAGTGAATCCCAAATCAAGAATCATGTGATTAAACCTAGATAATTTCCAAACCTCATTA
AGAAAAAACTGATACTGCCACGGGCAGAACTGGGATTCAGACGTACGTGGCCACTCCACTGCAGGAACAA
CATGGCCATCCCAGTGCCCTCTTCGACCGCTCTGATGATCTTCAACATTCTAGTGTCCCTCGCCCCCGCC
TCCGCTCTGGATGGCAGACTGTTGTTAGGAGCAGGTATCGTACCTACGGGAGACAGACAGGTAAATGTGT
ATACTTCATCTCAAACCGGTATAATTGCCTTAAAATTGCTGCCCAACCTCCCAAAGGATAAGGAGAATTG
CGCTGAGGTGTCTATCAGATCCTACAACGAGACTCTGACCCGCATCCTCACCCCTCTCGCTCAATCCATG
GCAGCCATAAGGGGTAATTCAACAGTATCAACTCGTGGAAGAGAGCCAAGACTAGTGGGTGCCATCATAG
GAGGCGTAGCTCTAGGTGTAGCTACGGCAGCACAGATCACAGCGGCAACGGCCCTTATCCAAGCCAATCA
AAATGCAGAGAACATTGCAAGACTTGCCAAAGGTCTAGCAGCTACCAATGAGGCAGTGACGGATTTAACG
AAAGGAGTGGGCTCTCTTGCTATTGGGGTTGGAAAGTTACAGGATTATGTAAATGAGCAATTTAATAGGA
CGGGAGAGGCAATCGAATGTTTGACGATCGAATCTAGAGTAGGTGTCCAGCTCAGTCTCTATCTAACAGA
GGTTATTGGAGTCTTCGGTGATCAGATCACATCTCCAGCATTATCTGATATCAGTATTCAGGCATTATAC
AATCTGGCTGGAGGGAACTTGAACGTCTTGCTGCAGAAGATGGGTATTGAAGGGACACAGCTAGGCTCCT
TAATCAACAGCGGATTGATAAAAGGCAGACCAATCATGTATGATGATGGTAACAAAATTTTAGGTATCCA
AGTAACTCTTCCATCAGTGGGTAGGATCAATGGCGCACGAGCAACTCTACTTGAGGCAATTGCGGTGGCT
ACTCCTAAAGGGAATGCTAGCCCATTAATACCTAGAGCTGTTATCTCAGTGGGATCGCTAGTGGAAGAAT
TAGATATGACTCCATGCGTGCTGACTCCAACAGACATCTTTTGCACCAGGATCTTGTCTTATCCATTAAG
TGATTCTCTCACCACTTGTCTCAAAGGGAATCTTTCGTCTTGCGTCTTCTCACGTACGGAAGGGGCATTA
TCGACACCTTATGTTTCTGTGCATGGTAAGATTGTTGCCAATTGTAAGTCTGTGGTTTGCCGATGTGTGG
AGCCACAACAAATCATATCCCAAAACTATGGGGAGGCCCTTAGCCTGATAGATGAGTCCCTATGTAGGAT
CTTAGAACTAAACGGAGTGATCCTTAAGATGGACGGACAGTTCACATCAGAATACACAAAAAACATAACT
ATAGATCCTGTGCAGGTCATAATATCTGGACCGATCGATATATCTTCTGAGCTTTCGCAGGTCAACCAAT
CACTAGATAGCGCACTGGAAAATATAAAAGAGAGCAATTCATACCTGTCAAAAGTGAATGTGAAGCTGAT
CAGCTCCTCGGCCATGATCACGTACATTGTGATAACTGTGATTTGCCTGATTTTGACTTTCGTAGCGTTA
GTCCTTGGGATATACTCATATACAAAAATCAGGTCTCAACAGAAGACTCTGATATGGATGGGTAATAACA
TTGCGAGGTCAAAAGAGGGGAACCGGTTTTAAGTGATGGATGCATAGCCACACAAATCAGAAATGATATA
CTAGTTAACAGTGATCATGAGGTAATTTGTCATTGTTCAATGAAAAAAAACTAATGATAAGACGATCATG
GAATTAAAAAGAAACTAGGAAGGGAATAACAAAGGACCAGTACGGGCAGAACGAGAGAGTCTCGACTCGC
CGTCTGACGACAGCCGAGTCGAGAACCCGATCAAACTGTCTGCCCACGAGAGCTATCTCGCCATGGAGAG
TGCAACCAGCCAAGTGTCCTTTGAAAATGACAAAACCTCTGATCGTCGGACTTGGCGAGCAGTATTTAGA
GTACTGATGATAATACTCGCTCTTAGTAGCCTATGTGTAACTGTAGCAGCTCTTATATACTCAGCGAAGG
CCGCAATCCCTGGGAACATCGATGCATCTGAACAAAGGATATTATCATCCGTTGAGGCCGTTCAGGTGCC
CGTATCAAGGTTAGAAGACACCAGTCAGAAGATATACCGCCAGGTCATTCTCGAGGCGCCGGTAACTCAG
CTCAACATGGAGACGAATATTCTAAATGCTATTACATCCCTTTCATATCAAATTGATGCTTCAGCCAACT
CTTCTGGTTGCGGTGCCCCTGTCCATGACTCTGACTTCACAGGGGGTGTCGGTCGAGAGCTACTTCAAGA
GGCAGAAGTTAATCTGACCATAATCAGGCCCTCCAAATTCTTGGAGCACTTAAACTTCATACCAGCCCCG
ACAACAGGGAATGGCTGCACAAGGATACCATCGTTTGATCTAGGCCAAACTCATTGGTGCTACACACACA
ACGTCGTGCTCAATGGCTGCAGAGACCGCGGCCACTCTTTTCAATATGTTGCACTAGGCATACTCAGGAC
ATCAGCTACAGGGTCAGTATTCTTATCAACACTCCGATCTGTAAATTTAGACGACGACCGTAACAGAAAG
TCATGTAGTGTAAGTGCAACCCCGATAGGCTGCGAGATGCTCTGTTCTCTTGTCACAGAGACTGAAGAAG
GAGATTATGATAGCATCGACCCGACCCCTATGGTGCATGGCAGGTTAGGATTTGATGGCAAATATAGGGA
AGTGGACCTTAGCGAAAAGGAGATATTCGCTGACTGGCGCGCCAATTATCCTGCTGTTGGCGGTGGCGCT
TTTTTTGGTAATCGTGTATGGTTCCCTGTTTATGGAGGTCTGAAGGAAGGAACCCAAAGTGAGAGAGATG
CAGAGAAAGGTTATGCAATATATAAACGCTTCAATAACACTTGCCCTGACGATAATACAACTCAAATCGC
GAATGCTAAAGCATCATATCGGCCATCTCGATTTGGCGGACGATTTATCCAACAGGGTATCCTCTCTTTT
AAAGTTGAAGGGAACTTAGGATCAGATCCGATCCTCAGCCTGACTGACAACTCAATCACATTGATGGGTG
CCGAGGCACGTGTGATGAATATTGAGAATAAACTATACCTCTATCAGAGAGGTACTTCTTGGTTTCCATC
TGCCTTAGTATACCCCTTGGATGTAGCTAATACAGCTGTAAAAGTGCGGGCGCCATACATTTTTGACAAA
TTCACTAGGCCCGGAGGACATCCATGCAGCGCCAGTTCACGGTGCCCTAACGTATGCGTCACAGGGGTTT
ATACGGATGCCTATCCACTTGTATTTTCAAGGAGTCATGACATTGTGGCAGTCTACGGTATGCAGTTGGC
GGCGGGCACTGCACGACTTGATCCTCAGGCAGCAATATGGTATGGGAACGAGATGAGTACACCTACTAAA
GTAAGTAGCTCAACTACTAAAGCTGCCTATACTACTTCCACATGTTTTAAGGTGACAAAAACTAAGAGAA
TCTACTGTATAAGTATAGCAGAAATAGGGAACACACTCTTTGGCGAGTTTAGGATAGTGCCACTATTAAT
CGAAGTACAAAAGACTCCTCTCACTAGGAGAAGCGAGCTCCGGCAACAAATGCCCCAACCTCCCATCGAT
TTGGTTATTGACAATCCGTTCTGTGCGCCCTCTGGTAACTTGAGCAGAAAGAATGCCATTGACGAGTATG
CCAATTCATGGCCATAGAATTCGAAAAGAAGGAAATAACTATCTGTCTCCCTGACTGCGTTTACCTATAC
TATATCAATAAAATCGACAAAGAAATCTGAGCATAGTAAAATCTGACTAACTTTTGGGACATGGGTCTCT
ATTAAGAAAAAAATAATTAAAGAATAAGCAGACCCACTCTTGAAAGGGAGAGTATACGGGCAGAAGATGG
GGTCCCAAGGGGCCTCTTCCAATGCCCATAATCTAATTCTTCCAGAATCACACCTCTCTTCACCGATTGT
AAAACACAAGCTACTCTATTATTGGAGATTAACTGGGTTGCCCCTCCCGTCTGATGACCAGTATGACTCG
CTCATTATTACACGTGATTGGAAAACCATCTTAAACTCCAATAAAGGAGAAGTCAGCCGCATGATAAACT
TAGGCCGTCAGACTCACTCTTATCTTAATCATAAATTGCCTGTGCTCTCTGTAACACATCCTTCTACTTT
AAAATGGCTCACTTCTATCAGGTCAACAATTTCAGACGAAAAGTTCGCCACTATTGAGAAATTTGTGAGG
TCCCATATTAGAGCATACGGTGCCAGATTTTCTGACCTTTCTAATCTAGTCGAGAGAAAGTTATACGGAG
AGTCGTATTTACCTGGTCGATCTCAGGAATTCAAGAATCTTTTATCCAATCCAGGGGTCTGGTTTCATAA
TCAGTGGACACATTCTCGGAACCTTTGGCTCCATGTGAAACAACTGCAACGGCACTTGATTGTGAAGTGT
AGGGAACGAAAGAATGATCAGTCGATTTTCACCATTGAAGCAATTGATGGTGTGGTCTTGATAACAGCGG
AATTAGTTTCAGTGGTTGACAATAGAGAGAATCGATTGACCTGCCTGACTCAAGAAATGGTTCTTATGTA
TGCTGATCTCTTGGAAGGGCGAAGCATGATCACACTGCACTGTTCCTTACTACCTTACCTAACACCACTC
GGAGACAAAATAAACGATCTACTCTCTCTAGTAGACGAATTATCGTTGACCATTAAAGGAGATATTTATG
AGATAGTAGCAATCTTGGAAGCAATGGCATACAGTGTGGTCCAGTTATTTGAACCTAATGAGCTGTTTGC
AGGAGACTTCTTCTCCTTTAACTTATCAGAGATCAAGACATTACTCTTGCTTCATTTTTCTACTCCTATT
GCAGACTCCATTATCCGCGCTATTAGTGTGATTTATAGCGGTATCTCTTGTGATCAAGGAGCAGAGATGT
TGTGTGTATTGAGGTTATGGGGTCACCCATTGCTCACTGCCTCGACTGCTGCAAAAGCAGTAAGAACCCA
AATGTGTGCCCCCAAAATCATAGACTATGATATAACAATGCAGGTGCTGTCATTCTTTAAAGGTACCATA
ATAAACGGTTATCGAAAGAAGAATTCAGGGATCTGGCCTAAAGTCAATCCTTCATCTATCCATTCGGAGA
TCATACATCAATTGTACTTAGATTCTGCAGAGATTAGCCATGCAATAATGTTACGCGAATACAAGGCCCT
TTCGTTGTTAGAGTTTGCTCCATGCATTGACTTTGATCCAATAAGTGATCTTAGCATGTTTTTAAAAGAC
AAGGCAATCGCAAGACCTTCCAGAGAGTGGTTGTCATCTTTCAAGACTAATTTACTAACCTCGGCAGATA
GGCCCAAAAAGAACTCAAGCCAGGCAAGTAATCGATTACTATTGGAATTTCTAGAATCATCGGAATTTGA
CCCATATAAGGAGATGGAATATCTTAACTCTCTTGCTTATCTCGATGATGATGATGTGTCAGTCTCTTAC
TCACTCAAGGAGAAAGAAGTCAAAATCAACGGTCGGATTTTTGCAAAGCTCACAAAAAGCCTACGAAATT
GTCAAGTGATGGCAGAGAGTATCTTAGCAGCGGAAATAGCTCCTTTTTTTCAAGGGAATGGAGTGATTCA
GGACAGCATATCCTTATCTAAAAGCATGTTGGCAATGAGCCAGATGTCATTTAACTGCAATAAAGACCGC
CTTCTTAACACGAAAAGACGGATATCATCAATCCGAGAGTCGTCTAATAATCAAAAAGAGAAGATTAGAT
TAGCCACATTCTTAACGACAGATCTCTCAAAATATTGCCTAAATTGGAGATACCAGACAATAAAACCATT
CGCAAGAGCAATCAACCAGCTTATGGGTCTCGAGCACTTCTTTGAATGGATACATTTGCGCCTGATGAAT
ACTACTATGTATGTAGGAGACCCGTACAACCCTCCTCAGGAAGTAGTGACAGGGGATATTAACGATCAGC
CTAATGATGACATCTTCATAGTAAGTGCAAGAGGTGGAATAGAGGGTCTTTGCCAAAAACTCTGGAGTAT
GATCTCAATATCAGCTATCAACCTGGCAGCTACGAGAGCAGACTGCAGAGTAGCCTGCATGGTACAAGGG
GACAACCAAGTAATTGCATCCACGAAAGAAATCCATTGCAGTGATGACCCAGAGCAGGCCCTCCGTCAAT
TACACGAATTAAGCGACCGCTTCTTTAGAGAGCTGATTATCGTAAATCATGGATTAGGGCATAACCTCAA
ATTGAGAGAAACAATGAGATCCAACACATTCTTTGTGTACAGTAAACGAGTCTTTAAGGATGGTAGAATC
TTGAGTCAGCTCCTAAAGAACGCTGCAAAAATCACACTTATCTCTGGTGATCTGGGTGAAGACACAGTGG
CATCTGCAAGTGACATTTCAGGTACAATTGCTCGGATCTGTGAGAACGGTGCTGGAAAGGACTTTTCTTA
CCTGTTTAATTACTATATGTTATGTGTTCAATTTTATTTTGACCAAGAATTCTCTATTATCAATCGGGCA
GGTCACGATATTAGAAAGACATCTCTTGGAAATATTGAATTAGTTCATAATTATTTGCTCACTCCATCCC
AAGTTGGCGGCGTCAATGGTTTGCAATATGTGAGGTTGTACAATAGAAATATAGGGGATCCGGGAACCAC
AGCATTTGCAGAGATGAAACGCCTGGTGAGTGCACAATTGTTATCACGCAGTGTGATTGAGAATGTGATG
ACCCGACCACCGGGATCTGGCAATTGGGCGACTCTATGCAGCGATCCTTACTCATTTAACTTCGATGGAA
CCCGCAGCCCGAGCATTGTCCTTAAGAAACACACTCAAAAAGTATTATTTGAGTCGTGTTCTAATCCCTT
ACTAGCAGGTGTGCACCAAGAGGATATGGACTCAGAAGAGAATGACCTTGCTAGATTCTTGCTTGATCAA
GAATACATTCATCCTAGGGTAGCGCATGTGATAATGCAGGCTAGTTCCATCGGGCGAAGAAAACAGATTC
AAGGGTTATTAGATACAACTTCAACCATCATTAAGTATGCGCTGGACAAGAGGCCTCTCAGTATCAAGAA
GTCAGAGAGGATACAAAATTATCCGGCCTTGCATTTCCAACTGTACGAAGAGGATGTCTGGAGCCCGACC
CGCAGGAATTCACCACTGATATCCTCTGATATGTGCTCAGTGTCTCTTGCTGATTACTGTCGTAATAGAA
GTTGGTCTGTGCTTACCGGTGGTCGTCCTATACTAGGCGTATCCAATCCAGATTCCCTTGAGTTGATATC
TGGTTGCATAGTTTCCGTGAGTGGGAGCTGTAGGCTCTGTGATAGTGGCGACTCACAATACACTTGGTTT
CATCTGCCAGGTAATATCGACCTTAGTGATGATGCAGTCGGGAATCCAGCTATAAGAGTTCCTTATCTAG
GATCAAAAACTCAAGAACGAAGAGTGGCATCTATGGCGAAGATCAGAGCAATGTCTCCACACACGAAGGC
AGCCCTTAGAGCATCTTCTGTATTGATCTGGGCGTTCGGAGATAATGAGATAAATTGGGAAGCTGCACTG
GCCATAGCTAATAGCAGATGTGCGATTGACTTAGATCACCTCAAAGTGTTGGCCCCTCTGCCTACAGCAG
GAAATTTACAACACAGGTTGGATGACGGGATATCTCAGGTAGCTTTTACCCCTGCTTCATTGTACAGAGT
CTCATCCTACGTGCAAATATCCAATGACTCACAGCGACTGATTACAGAAGAAGGTGTGCGTGAAAGCAAT
CTTATTTATCAGCAAATCATGTTACTCGGATTGGCATCTCTTGAGGCACTCTTCCCGTTAGGAACTAAAT
ATGTCACAGAGAGCCTCACACTCCATCTTCATAGTGCCCACAGTTGTTGCTTGAGAGAGGCATCCGTATC
CTTCCCAATTGCATTGAAAGGTGATCCGCCTTCTCTTCGTAAAGAAGTGCAGAACAGATTTATGTATGAT
CCTAACCCAATATCTCTCATAGAGATCCCAAAATTAGATATCACTGTTTTTAGATCGTATGAGTTGAACC
TTGACTCTTATTCGACAATTGATCTGATGGAGGTATTAGCACTCTCTACGGGGAAGTTGGTGGGCCAGTC
AATAATTAGTTATGATGAAGAGACATCCATCAAAAATGATGCAATAGTGGTTCATGACAATTCCAGAAAT
TGGATCAGCGAGTTCCAAAATTGCGACACAGTAAAATTATTAGAGTATGCCGCACTGGAGATTCTCCTGG
ATTGCTCATACCAGATGTATTACTTGAGAGTGATCGGCTTTGAAAATATAATGCTTTACCTATCAGACAC
CATCAGGGCTATGCCCGGAATATTGTTATCCAATTTGGCAGCCACTGTTTCGCATCCTAGTATTTTCGGC
CGTCTCTATAGGAGCGGAATGGTTAGTACACAAGGGTCTCACCAATTGGCATCTATTGACTTCATAAGTC
TGTCATCTCAAGTCCTAATGAAAGCTATCAGAAGGATGTTGACTAGCTTCATACAAGGCGACAAACCTAT
ACTATTATTCCCGTCAGTTCTAGATGACACCATAAATGATAAGTTCTTACAACTAATAGCTAGATACTGC
TGCTTAGTGACGCTCTTATTCGCTAAAAATGACAAGGTACCAAAAATCAGGAACATGTCTCCTGAAGACA
AATGCCGTGAACTCACTCAGTATCTTGTGTCACCAAGCACTAGTCGGAATTATCCCCATGTTGACATGAA
TGACCTTCTCACACCAAAGATAGATACATTCCCTGCGAACTTATATTATATGGCTAGGAAGAGTCTTAAT
CTGATAAGGGAAAGAGAGGATCGCGATACAATTTTGGCTCTCATCTTCCCGATCCCATACCACGAAGAGC
TCTCACATGAAAAAGACCCGTTAACGGAAGTGAAGGATCCCTTTTATACGGGAGAGTGTGCATTCCTAAT
TGAACTAAGACAGGGGACCGATGCATCAAGGGATCTCACAAAAGATGAACTAGAGACAGTGTTACCAGTG
AGTAGATTATCCAACCAGGCAACGGCGGACTTACGGAAATACCTTTTCAGAGGGATTGGACAGGCATCTT
CATCATGGTACAAAATTGGACAATTATTCTCAATCCCTGAAGTCAGACAGAGTCGAGGCACGAATGCCTT
ATACTTGGGTGAAGGAAGTGGTGCTCTCATGTCCTTGACTGAGTTATACCTCCCCCATCGAATGATATAC
TATCACACACAGTTTGATAATGCCATGAATCCCCCGCAGAGACACTTTGGACCTTCTCCATCTCAGTTTT
TAGACTCAGTGGTGTACCAGAACATGCAAGCAGACATTCCATGTGCATTAGGATTCATACAAGAGTTCAA
AGTGTTATGGAGAGAGGTGGCTGCAGAAACGGACTTGACCAGAGGTGAGAGTGTTACATATATAACAACT
TGTATCCCGTGCCAGGGAATCGGATTCCTTATGGTAGATGCTGAGTTGCCTTCTGATTCCCCTGTTAGTG
TGATAGAGGAATTCATAACCAATATCATGACCATAGGATTATTTTGTATGGCTGATAAAGGAGTGATGAT
AATCAAAGCCTTATTTACTAGGACTTTAGAGTTCAATTTTATGGTGAACTGCATGATGCTGGCAGCCGAT
CGAGTTATACTCATTAGTAATGGACACATGTGTCGGGGGGACGGAGAATGCTACATAATAGGTTGGTTTA
GGAGCTGTGTATCTGCAATACACGCTGGTAGGGTTATCCAAGGAGCCAAACAGAAGGCCAGGAGCGGAGT
GTGCCTTTTGGACCCCTATCAGACTCAGGAATTAGTAAAATTATTTGTCGACCAACAGGCAAAGGTAGAT
GAAATAATTACAGCGCCTTTAGAGAATCTCACAAAGTACTTGACTCACAATATTGACACAGCTCTTCTTG
CTGCAGGAGGGAGACCAACTCGTCCTCATGGATGTGACAATGCTATCATAAGCCCTGCGGATGATATAGC
CTTCAAGGAGATAATTGTAAAGCATATTGACACCGCACTAAAAAGTATCATATACTTTTTTGACGAAGGG
TGCCTTGCAGATACTGTTTTTCTTCTGACCCCCTATAATCTGAGCAACAGGGGGAAGGTTTCAACCTTAG
TCCACCAAACTGTGAGGCAGTTATTTGAACAAGAGTTGATGCGAGTAAGAAAAGAAGATTTATTTACGAT
TGACAGAATGATCACTCTAGTAATGCTCGGACGCATTACCCTGAATGATATCATTCACTGGAAGGAATAC
TTGAGACGCTCTTCTTGTAAGAAATACGTCAGACAGCGCCTTGGTTCAGAAAAGGTTAAGACTATCTTTT
GCTATGATTCTGAGGTCGTATTAAACAGGTCTACTCAGAAAATTTACATGAAGGTGATTGGGAATGCAGT
TAAAGGGTATTACGGGCAAGATTAATAGAGTTAAGTATAATAATAGTTATCTATAGAATGTATAGTTATA
ATAATCGTAAGCATAGTGTAGATTTAGACTTTCGAAGTCGTCTTCTAATCAATTAGAAAAAACATGGAAA
GTAACCCGAGAAGAAACTACTAAAGACGTAATCCACCAAATCTTTGTTTGGT
